# Supplementary material for: Genome-wide detection of copy number variations in polled yak using the Illumina BovineHD BeadChip
Source: BMC Genomics. 2019 May 14;20:376. doi: 10.1186/s12864-019-5759-1 (PMC6518677; doi:10.1186/s12864-019-5759-1)
Supplement: Supplementary file 3 — Table S3. Detail information of the detected CNVRs. (XLSX 59 kb) [file 12864_2019_5759_MOESM3_ESM.xlsx]

## Sheet: Sheet1
Table S3 Detail information of the detected CNVRs
CNVR ID	chr	start	end	length	type
CNVR1	1	16947	147231	130284	gain
CNVR2	1	393248	480885	87637	loss
CNVR3	1	1950638	2187735	237097	loss
CNVR4	1	2367761	2491052	123291	loss
CNVR5	1	6153497	6236417	82920	loss
CNVR6	1	8895681	8965047	69366	loss
CNVR7	1	10443049	10922464	479415	loss
CNVR8	1	11166389	11472034	305645	loss
CNVR9	1	12853897	13054495	200598	loss
CNVR10	1	14456867	14527316	70449	loss
CNVR11	1	14807932	14883822	75890	loss
CNVR12	1	15796320	15911954	115634	loss
CNVR13	1	16276028	16453472	177444	loss
CNVR14	1	16647251	16715975	68724	both
CNVR15	1	16986957	17103820	116863	loss
CNVR16	1	18593082	18704584	111502	loss
CNVR17	1	20033381	20093504	60123	loss
CNVR18	1	20670704	20792484	121780	loss
CNVR19	1	27390245	27491853	101608	loss
CNVR20	1	27980058	28239464	259406	loss
CNVR21	1	28708920	28836741	127821	loss
CNVR22	1	29630965	29696010	65045	loss
CNVR23	1	29907369	29983723	76354	loss
CNVR24	1	30037313	30263673	226360	loss
CNVR25	1	30509539	30797328	287789	loss
CNVR26	1	30896546	31214179	317633	loss
CNVR27	1	32411801	32568105	156304	loss
CNVR28	1	32889594	33036107	146513	loss
CNVR29	1	33143512	33379427	235915	loss
CNVR30	1	33569316	33629746	60430	loss
CNVR31	1	34985622	35247683	262061	loss
CNVR32	1	37007720	37100951	93231	loss
CNVR33	1	37808819	37945685	136866	loss
CNVR34	1	39372005	39510744	138739	loss
CNVR35	1	41048488	41198544	150056	loss
CNVR36	1	45423220	45536558	113338	loss
CNVR37	1	48390301	48581750	191449	loss
CNVR38	1	49338773	49465688	126915	loss
CNVR39	1	50632202	50715047	82845	loss
CNVR40	1	51814484	52019850	205366	loss
CNVR41	1	53287750	53424747	136997	loss
CNVR42	1	56952298	57216253	263955	loss
CNVR43	1	60022354	60293714	271360	loss
CNVR44	1	61618599	61670101	51502	loss
CNVR45	1	65291125	65454173	163048	loss
CNVR46	1	66217192	66494267	277075	loss
CNVR47	1	70875107	70968244	93137	loss
CNVR48	1	71842327	71960687	118360	loss
CNVR49	1	72115021	72387471	272450	loss
CNVR50	1	72758347	72931620	173273	loss
CNVR51	1	76596713	76792695	195982	loss
CNVR52	1	78477895	78549798	71903	loss
CNVR53	1	84617946	84860353	242407	loss
CNVR54	1	86680866	86858474	177608	loss
CNVR55	1	89384715	89489279	104564	loss
CNVR56	1	91484431	91646297	161866	loss
CNVR57	1	92304765	92377391	72626	loss
CNVR58	1	93730576	93819471	88895	loss
CNVR59	1	99178518	99600850	422332	loss
CNVR60	1	101882871	102063784	180913	loss
CNVR61	1	103879978	103931503	51525	loss
CNVR62	1	104958924	105108951	150027	loss
CNVR63	1	105366870	105532100	165230	loss
CNVR64	1	106022687	106101955	79268	loss
CNVR65	1	106847931	107450515	602584	loss
CNVR66	1	107944738	108031239	86501	loss
CNVR67	1	110012664	110269954	257290	loss
CNVR68	1	114128376	114288444	160068	loss
CNVR69	1	116756836	116807062	50226	gain
CNVR70	1	117087025	117159563	72538	loss
CNVR71	1	118611969	118723442	111473	loss
CNVR72	1	119116496	119258653	142157	loss
CNVR73	1	122291096	122342298	51202	loss
CNVR74	1	122499191	122763169	263978	loss
CNVR75	1	122982136	123049436	67300	loss
CNVR76	1	124263777	125054325	790548	loss
CNVR77	1	127499236	127687035	187799	loss
CNVR78	1	131409580	131495551	85971	loss
CNVR79	1	133527757	133616398	88641	loss
CNVR80	1	136200949	136272811	71862	loss
CNVR81	1	136844018	136918482	74464	loss
CNVR82	1	140757594	140845817	88223	loss
CNVR83	1	146245062	146866373	621311	loss
CNVR84	1	147010912	147107559	96647	loss
CNVR85	1	147301032	147434939	133907	loss
CNVR86	1	156157122	156467999	310877	loss
CNVR87	1	157138014	157273077	135063	loss
CNVR88	2	654935	1199690	544755	loss
CNVR89	2	1564882	1735285	170403	loss
CNVR90	2	5027495	5270376	242881	loss
CNVR91	2	8884527	9031463	146936	loss
CNVR92	2	9388178	9521997	133819	loss
CNVR93	2	10092288	10152228	59940	loss
CNVR94	2	10764423	10926074	161651	loss
CNVR95	2	11837920	11958282	120362	loss
CNVR96	2	12056409	12185682	129273	loss
CNVR97	2	13505439	13580801	75362	loss
CNVR98	2	14680404	14772386	91982	loss
CNVR99	2	15759441	15867323	107882	loss
CNVR100	2	22555839	22723720	167881	loss
CNVR101	2	24714894	24891260	176366	loss
CNVR102	2	26362611	26592749	230138	loss
CNVR103	2	31238054	31535313	297259	loss
CNVR104	2	35193001	35277747	84746	loss
CNVR105	2	36655521	37107860	452339	loss
CNVR106	2	40375491	40737733	362242	loss
CNVR107	2	40866120	40943926	77806	loss
CNVR108	2	47989340	48188052	198712	loss
CNVR109	2	48306020	48448951	142931	loss
CNVR110	2	53960350	54186574	226224	loss
CNVR111	2	54445075	54588834	143759	loss
CNVR112	2	54941371	55189613	248242	loss
CNVR113	2	56143854	56255866	112012	loss
CNVR114	2	56907252	57496705	589453	loss
CNVR115	2	57600771	57672167	71396	loss
CNVR116	2	61708027	61787820	79793	both
CNVR117	2	61983037	62081355	98318	loss
CNVR118	2	62171893	62312351	140458	loss
CNVR119	2	65677952	65915838	237886	loss
CNVR120	2	68464743	68616620	151877	loss
CNVR121	2	72418974	72473585	54611	loss
CNVR122	2	72626832	72695746	68914	loss
CNVR123	2	76039498	76224869	185371	loss
CNVR124	2	79666652	80140608	473956	loss
CNVR125	2	81074797	81198123	123326	loss
CNVR126	2	81252688	81476161	223473	loss
CNVR127	2	82088872	82357273	268401	loss
CNVR128	2	82723472	83214383	490911	loss
CNVR129	2	91604872	92047542	442670	loss
CNVR130	2	95096144	95275445	179301	loss
CNVR131	2	96279661	96332465	52804	loss
CNVR132	2	97244555	97406024	161469	loss
CNVR133	2	97841454	98450332	608878	loss
CNVR134	2	98991118	99147329	156211	gain
CNVR135	2	101860421	102147637	287216	loss
CNVR136	2	119685014	119746273	61259	loss
CNVR137	2	120886359	120970283	83924	gain
CNVR138	2	123052441	123165326	112885	loss
CNVR139	2	132103255	132210421	107166	loss
CNVR140	2	133525862	133985999	460137	loss
CNVR141	2	134368540	134432176	63636	loss
CNVR142	2	135576342	135642360	66018	loss
CNVR143	2	136142090	136248228	106138	loss
CNVR144	2	136461239	136697236	235997	loss
CNVR145	3	604022	787371	183349	loss
CNVR146	3	4677376	4792360	114984	loss
CNVR147	3	9624087	9799777	175690	loss
CNVR148	3	10114019	10173340	59321	loss
CNVR149	3	10422377	10519144	96767	loss
CNVR150	3	10540614	10615475	74861	loss
CNVR151	3	10880345	11012679	132334	loss
CNVR152	3	11191887	11273957	82070	loss
CNVR153	3	13420896	13514219	93323	gain
CNVR154	3	15134238	15320333	186095	loss
CNVR155	3	25814154	25935957	121803	loss
CNVR156	3	29045330	29111048	65718	loss
CNVR157	3	37810646	38383176	572530	loss
CNVR158	3	38819528	38927271	107743	loss
CNVR159	3	40511241	40667345	156104	loss
CNVR160	3	43376774	43537606	160832	loss
CNVR161	3	45355602	45453885	98283	loss
CNVR162	3	45621746	45786008	164262	loss
CNVR163	3	46311846	46392398	80552	loss
CNVR164	3	49417820	49512809	94989	loss
CNVR165	3	49727405	49783913	56508	loss
CNVR166	3	50088551	50509843	421292	loss
CNVR167	3	50925969	51041858	115889	loss
CNVR168	3	51236967	51574237	337270	loss
CNVR169	3	52415820	52559046	143226	loss
CNVR170	3	53758904	54019344	260440	loss
CNVR171	3	54414408	54593967	179559	loss
CNVR172	3	55131124	55383999	252875	loss
CNVR173	3	57165102	57327809	162707	loss
CNVR174	3	57821484	57877353	55869	loss
CNVR175	3	59710502	59809071	98569	both
CNVR176	3	60108292	60453229	344937	loss
CNVR177	3	62636105	62949135	313030	loss
CNVR178	3	64055156	64166020	110864	loss
CNVR179	3	64519720	64728992	209272	loss
CNVR180	3	65888218	66018335	130117	loss
CNVR181	3	66995699	67338055	342356	loss
CNVR182	3	69157266	69332734	175468	loss
CNVR183	3	72227464	72358925	131461	loss
CNVR184	3	74385782	74476866	91084	loss
CNVR185	3	75151134	75438328	287194	loss
CNVR186	3	78728025	78837660	109635	loss
CNVR187	3	79670682	79765949	95267	loss
CNVR188	3	82325457	82701810	376353	loss
CNVR189	3	83491965	83683158	191193	loss
CNVR190	3	84326460	84508182	181722	loss
CNVR191	3	87142382	87249886	107504	loss
CNVR192	3	94416488	94515232	98744	loss
CNVR193	3	94711531	94800696	89165	loss
CNVR194	3	95835799	96344663	508864	loss
CNVR195	3	98358893	98552988	194095	loss
CNVR196	3	101459156	101529092	69936	loss
CNVR197	3	110901226	111027481	126255	loss
CNVR198	3	118071660	118137556	65896	loss
CNVR199	3	118619968	118719398	99430	loss
CNVR200	3	120130389	120223773	93384	loss
CNVR201	3	120552193	120836801	284608	both
CNVR202	4	5683973	5849410	165437	loss
CNVR203	4	9260760	9594042	333282	loss
CNVR204	4	19632228	19864490	232262	loss
CNVR205	4	19884762	20031081	146319	loss
CNVR206	4	25770399	25913130	142731	loss
CNVR207	4	26885216	27031823	146607	loss
CNVR208	4	32193831	32320697	126866	both
CNVR209	4	32675851	32819958	144107	loss
CNVR210	4	36534661	36756856	222195	loss
CNVR211	4	39091183	39613065	521882	loss
CNVR212	4	42260570	42452124	191554	loss
CNVR213	4	43566513	43892016	325503	loss
CNVR214	4	44335988	44394174	58186	loss
CNVR215	4	45490568	45566045	75477	loss
CNVR216	4	48672797	48911944	239147	loss
CNVR217	4	51318774	51371784	53010	loss
CNVR218	4	52609803	53035814	426011	loss
CNVR219	4	57285399	57347321	61922	loss
CNVR220	4	58813567	59075086	261519	gain
CNVR221	4	59426878	59597008	170130	loss
CNVR222	4	62413146	62465962	52816	loss
CNVR223	4	63859455	64044409	184954	loss
CNVR224	4	68935710	69024096	88386	loss
CNVR225	4	69664224	69751713	87489	loss
CNVR226	4	72375370	72513244	137874	loss
CNVR227	4	73639722	73828661	188939	loss
CNVR228	4	74934998	75007891	72893	loss
CNVR229	4	78652494	78808735	156241	loss
CNVR230	4	83537834	83757800	219966	loss
CNVR231	4	84055144	84241119	185975	loss
CNVR232	4	88782951	88837310	54359	loss
CNVR233	4	89883827	90123550	239723	loss
CNVR234	4	95822911	95974974	152063	loss
CNVR235	4	102688144	102946599	258455	loss
CNVR236	4	106051268	106136379	85111	gain
CNVR237	4	108155232	108225979	70747	loss
CNVR238	4	108239819	108347592	107773	gain
CNVR239	4	111924033	112109952	185919	loss
CNVR240	4	112301256	112426902	125646	loss
CNVR241	4	115669622	116195971	526349	gain
CNVR242	4	118113664	118176156	62492	loss
CNVR243	4	119331842	119778609	446767	loss
CNVR244	5	5101	228001	222900	gain
CNVR245	5	3984081	4065590	81509	loss
CNVR246	5	9344250	9572611	228361	loss
CNVR247	5	10002063	10179957	177894	loss
CNVR248	5	10496707	10618762	122055	loss
CNVR249	5	10658510	10682968	24458	loss
CNVR250	5	10725132	10999214	274082	loss
CNVR251	5	13427248	13562373	135125	loss
CNVR252	5	14710528	14853906	143378	loss
CNVR253	5	15699275	15766061	66786	loss
CNVR254	5	16273233	16508110	234877	loss
CNVR255	5	16627906	16795347	167441	loss
CNVR256	5	17197258	18206817	1009559	loss
CNVR257	5	20512172	20705660	193488	loss
CNVR258	5	20972500	21389684	417184	loss
CNVR259	5	22812013	22922575	110562	loss
CNVR260	5	24267109	24401937	134828	loss
CNVR261	5	29200629	29335321	134692	loss
CNVR262	5	33583801	33699843	116042	loss
CNVR263	5	34501464	34713482	212018	loss
CNVR264	5	37318725	37384819	66094	loss
CNVR265	5	40780471	40879690	99219	loss
CNVR266	5	41601867	41810488	208621	loss
CNVR267	5	41990361	42154122	163761	loss
CNVR268	5	42539819	42701427	161608	loss
CNVR269	5	42708766	42791450	82684	gain
CNVR270	5	43417275	43490630	73355	loss
CNVR271	5	44446536	44531136	84600	loss
CNVR272	5	45234390	45395358	160968	loss
CNVR273	5	45545884	45753061	207177	loss
CNVR274	5	47767095	47817817	50722	loss
CNVR275	5	47823696	47968493	144797	loss
CNVR276	5	48767206	48960291	193085	loss
CNVR277	5	49498171	49630821	132650	loss
CNVR278	5	51265925	51515066	249141	loss
CNVR279	5	53098160	53867659	769499	loss
CNVR280	5	58376266	58441130	64864	loss
CNVR281	5	58444112	58519652	75540	loss
CNVR282	5	58671953	58732929	60976	loss
CNVR283	5	59496240	59718853	222613	both
CNVR284	5	59905836	59999377	93541	gain
CNVR285	5	60318628	60550857	232229	loss
CNVR286	5	76582910	76758621	175711	loss
CNVR287	5	77400065	77634254	234189	loss
CNVR288	5	79159916	79322625	162709	loss
CNVR289	5	80534213	80956674	422461	loss
CNVR290	5	81172194	81454655	282461	loss
CNVR291	5	81602553	82058992	456439	loss
CNVR292	5	82874507	82944314	69807	loss
CNVR293	5	86575839	86969712	393873	loss
CNVR294	5	89775436	89831423	55987	loss
CNVR295	5	92409041	92527538	118497	loss
CNVR296	5	93226590	93390859	164269	loss
CNVR297	5	99101931	99217227	115296	loss
CNVR298	5	99926052	100129380	203328	loss
CNVR299	5	100285586	100532165	246579	loss
CNVR300	5	100799110	100861321	62211	loss
CNVR301	5	102770798	102954266	183468	both
CNVR302	5	103054555	103193315	138760	loss
CNVR303	5	112814936	112881883	66947	loss
CNVR304	5	116047322	116183550	136228	loss
CNVR305	5	116457685	116548443	90758	loss
CNVR306	5	116980784	117133270	152486	loss
CNVR307	5	117356476	117592372	235896	both
CNVR308	5	117909120	118034651	125531	loss
CNVR309	5	118099483	118359114	259631	loss
CNVR310	5	119408760	119593950	185190	loss
CNVR311	5	119743523	119989587	246064	loss
CNVR312	5	120336263	120577036	240773	loss
CNVR313	6	1403108	1526684	123576	loss
CNVR314	6	2603760	2682385	78625	loss
CNVR315	6	6502610	6902973	400363	gain
CNVR316	6	7141648	7209469	67821	loss
CNVR317	6	8555332	8655561	100229	loss
CNVR318	6	10757935	10833252	75317	loss
CNVR319	6	11408766	11541630	132864	loss
CNVR320	6	20088021	20297397	209376	loss
CNVR321	6	20567486	20670612	103126	loss
CNVR322	6	20943130	21259364	316234	loss
CNVR323	6	22071866	22514294	442428	loss
CNVR324	6	22790159	22957086	166927	loss
CNVR325	6	24109647	24277119	167472	loss
CNVR326	6	27546505	27656754	110249	loss
CNVR327	6	28326984	28448410	121426	loss
CNVR328	6	31701568	31950845	249277	loss
CNVR329	6	32896846	33131396	234550	loss
CNVR330	6	33316656	33399846	83190	loss
CNVR331	6	35520990	35717985	196995	loss
CNVR332	6	38837159	39037376	200217	loss
CNVR333	6	43381137	43509378	128241	loss
CNVR334	6	46417169	46505290	88121	loss
CNVR335	6	50407385	50467102	59717	loss
CNVR336	6	52098353	52328426	230073	loss
CNVR337	6	52503084	52655212	152128	loss
CNVR338	6	54452034	54678269	226235	loss
CNVR339	6	56226510	56531151	304641	loss
CNVR340	6	59887422	59979118	91696	loss
CNVR341	6	60442525	60805348	362823	loss
CNVR342	6	62470618	62609842	139224	loss
CNVR343	6	65321612	65456595	134983	loss
CNVR344	6	65978639	66090269	111630	loss
CNVR345	6	66167706	66231162	63456	loss
CNVR346	6	68891130	68961525	70395	loss
CNVR347	6	70552634	70699625	146991	loss
CNVR348	6	72530163	72738965	208802	loss
CNVR349	6	77217074	77307994	90920	loss
CNVR350	6	79404475	79461576	57101	loss
CNVR351	6	81001186	81134916	133730	loss
CNVR352	6	81257754	81340467	82713	loss
CNVR353	6	81415574	81605545	189971	loss
CNVR354	6	81698725	81787030	88305	loss
CNVR355	6	84977346	85205890	228544	loss
CNVR356	6	89935963	90132197	196234	loss
CNVR357	6	94211371	94281863	70492	loss
CNVR358	6	95924980	96000677	75697	loss
CNVR359	6	96942816	97055157	112341	loss
CNVR360	6	103414804	103510671	95867	loss
CNVR361	6	106924967	107295187	370220	loss
CNVR362	6	107646665	107746734	100069	loss
CNVR363	6	108223493	108514208	290715	loss
CNVR364	6	108667291	108719728	52437	loss
CNVR365	6	109059937	109844160	784223	loss
CNVR366	6	113449127	113670492	221365	loss
CNVR367	6	118149861	118399777	249916	loss
CNVR368	6	118916646	119035273	118627	loss
CNVR369	6	119135777	119360261	224484	loss
CNVR370	7	161209	367432	206223	loss
CNVR371	7	10174209	10192273	18064	both
CNVR372	7	10206359	10259897	53538	both
CNVR373	7	11179135	11261305	82170	both
CNVR374	7	11268620	11274150	5530	both
CNVR375	7	24107045	24286099	179054	loss
CNVR376	7	24924216	24997855	73639	loss
CNVR377	7	25617364	25993791	376427	loss
CNVR378	7	26084664	26146240	61576	gain
CNVR379	7	32324588	32378644	54056	loss
CNVR380	7	33128807	33293487	164680	loss
CNVR381	7	35997973	36273090	275117	loss
CNVR382	7	36672042	36887774	215732	loss
CNVR383	7	38967158	39129491	162333	loss
CNVR384	7	42528099	42861486	333387	loss
CNVR385	7	43234644	43327411	92767	loss
CNVR386	7	46080925	46278203	197278	loss
CNVR387	7	47757812	47876272	118460	loss
CNVR388	7	50934029	51071000	136971	loss
CNVR389	7	53536229	53641290	105061	loss
CNVR390	7	53900821	53952520	51699	loss
CNVR391	7	59326451	59468819	142368	loss
CNVR392	7	61159329	61470258	310929	loss
CNVR393	7	70512170	70652269	140099	gain
CNVR394	7	71579505	71654784	75279	gain
CNVR395	7	75429333	75526341	97008	loss
CNVR396	7	76839654	76959429	119775	loss
CNVR397	7	77259135	77359831	100696	loss
CNVR398	7	78120462	78241396	120934	loss
CNVR399	7	78946431	79119815	173384	loss
CNVR400	7	79905176	80035753	130577	loss
CNVR401	7	83590244	83874821	284577	loss
CNVR402	7	87589754	87681984	92230	loss
CNVR403	7	88150398	88233453	83055	loss
CNVR404	7	88313510	88386860	73350	loss
CNVR405	7	89230187	89432876	202689	loss
CNVR406	7	94562555	94651702	89147	loss
CNVR407	7	96254960	96422037	167077	loss
CNVR408	7	100490577	100564769	74192	loss
CNVR409	7	104539246	104678614	139368	loss
CNVR410	7	106888880	107060932	172052	loss
CNVR411	7	108105714	108269919	164205	loss
CNVR412	7	109881897	110087181	205284	loss
CNVR413	7	110668896	110771673	102777	loss
CNVR414	8	95630	269322	173692	loss
CNVR415	8	7220044	7282657	62613	loss
CNVR416	8	9535196	9686754	151558	loss
CNVR417	8	10820164	10877691	57527	loss
CNVR418	8	13513265	13657869	144604	loss
CNVR419	8	17147385	17423729	276344	loss
CNVR420	8	19776107	19832732	56625	gain
CNVR421	8	23737583	23985363	247780	loss
CNVR422	8	24943413	25071175	127762	loss
CNVR423	8	26269423	26419353	149930	loss
CNVR424	8	26955095	27178949	223854	loss
CNVR425	8	28603486	28705702	102216	loss
CNVR426	8	31694632	31773924	79292	loss
CNVR427	8	32326466	32450361	123895	loss
CNVR428	8	33323719	33640350	316631	loss
CNVR429	8	37107150	37200111	92961	loss
CNVR430	8	39756493	39816441	59948	gain
CNVR431	8	41408514	41555974	147460	loss
CNVR432	8	51329172	51390418	61246	loss
CNVR433	8	53467071	53647856	180785	loss
CNVR434	8	61634559	61848642	214083	loss
CNVR435	8	65926793	65999696	72903	gain
CNVR436	8	72396609	72523721	127112	loss
CNVR437	8	78378916	78556086	177170	loss
CNVR438	8	80229374	80641805	412431	loss
CNVR439	8	80890083	80975711	85628	loss
CNVR440	8	87998405	88087326	88921	loss
CNVR441	8	88778991	88839350	60359	loss
CNVR442	8	89317711	89372398	54687	loss
CNVR443	8	91776202	91963471	187269	loss
CNVR444	8	92850434	92904767	54333	loss
CNVR445	8	93564200	93670803	106603	loss
CNVR446	8	93890191	94200849	310658	loss
CNVR447	8	94460889	94742916	282027	loss
CNVR448	8	95822413	95998526	176113	gain
CNVR449	8	101819488	101889809	70321	gain
CNVR450	8	103331447	103431776	100329	loss
CNVR451	9	10049	414618	404569	gain
CNVR452	9	3101088	3834197	733109	gain
CNVR453	9	5279596	5720805	441209	both
CNVR454	9	5893393	6252169	358776	loss
CNVR455	9	9703050	9775082	72032	both
CNVR456	9	15417248	15511313	94065	loss
CNVR457	9	15912083	15972347	60264	gain
CNVR458	9	17394597	17449091	54494	gain
CNVR459	9	18663304	18876875	213571	loss
CNVR460	9	22281170	22352051	70881	loss
CNVR461	9	28253694	28402581	148887	loss
CNVR462	9	30222172	30286871	64699	loss
CNVR463	9	31240010	31420165	180155	loss
CNVR464	9	34317516	34523668	206152	loss
CNVR465	9	35826758	36047204	220446	loss
CNVR466	9	36574394	36677939	103545	loss
CNVR467	9	37756558	38016781	260223	loss
CNVR468	9	40471284	40602886	131602	loss
CNVR469	9	42153923	42265350	111427	loss
CNVR470	9	44678590	44915578	236988	loss
CNVR471	9	45514198	45681423	167225	loss
CNVR472	9	47185392	47477706	292314	loss
CNVR473	9	48169312	48225837	56525	loss
CNVR474	9	49879481	50021937	142456	loss
CNVR475	9	50916350	51080568	164218	loss
CNVR476	9	52545033	52975287	430254	loss
CNVR477	9	56001573	56142649	141076	loss
CNVR478	9	56899372	57036252	136880	loss
CNVR479	9	61813916	62400053	586137	loss
CNVR480	9	63245257	63300954	55697	gain
CNVR481	9	64522579	64586370	63791	loss
CNVR482	9	64745958	64848827	102869	loss
CNVR483	9	67167644	67263701	96057	loss
CNVR484	9	70501867	70662914	161047	loss
CNVR485	9	71562988	71705166	142178	loss
CNVR486	9	72363369	72458437	95068	loss
CNVR487	9	79095902	79191994	96092	loss
CNVR488	9	79552025	79816568	264543	loss
CNVR489	9	84244974	84433843	188869	loss
CNVR490	9	91577865	91953349	375484	loss
CNVR491	9	94991477	95211953	220476	loss
CNVR492	9	99626724	99727061	100337	loss
CNVR493	9	100256038	100450508	194470	loss
CNVR494	9	103838370	103927141	88771	loss
CNVR495	9	105159124	105329895	170771	loss
CNVR496	9	105448095	105552514	104419	loss
CNVR497	10	6695924	6937787	241863	loss
CNVR498	10	8767080	8846461	79381	loss
CNVR499	10	9156800	9245774	88974	loss
CNVR500	10	10550812	10610542	59730	loss
CNVR501	10	11460618	11552955	92337	loss
CNVR502	10	12302556	12415118	112562	loss
CNVR503	10	14286516	14383028	96512	loss
CNVR504	10	14859799	14979267	119468	loss
CNVR505	10	17754672	17871599	116927	loss
CNVR506	10	18728827	18878078	149251	loss
CNVR507	10	19693816	19884593	190777	loss
CNVR508	10	22210090	22305365	95275	loss
CNVR509	10	22952910	22960303	7393	both
CNVR510	10	23160598	23413050	252452	both
CNVR511	10	25516176	25577059	60883	loss
CNVR512	10	28385375	28525117	139742	loss
CNVR513	10	33123356	33220475	97119	loss
CNVR514	10	38280704	38439355	158651	loss
CNVR515	10	39043116	39097204	54088	loss
CNVR516	10	40931411	41087267	155856	loss
CNVR517	10	41326280	41541477	215197	both
CNVR518	10	42687611	42840754	153143	loss
CNVR519	10	43099324	43220537	121213	loss
CNVR520	10	43377984	43602769	224785	loss
CNVR521	10	45503268	45783109	279841	loss
CNVR522	10	48094040	48226400	132360	loss
CNVR523	10	51305855	51567559	261704	loss
CNVR524	10	53263650	53518241	254591	loss
CNVR525	10	53949424	54136657	187233	loss
CNVR526	10	56417815	56477252	59437	loss
CNVR527	10	59854963	60023206	168243	loss
CNVR528	10	60523777	61440950	917173	loss
CNVR529	10	68179385	68334411	155026	loss
CNVR530	10	69850291	70058470	208179	loss
CNVR531	10	70750438	70989965	239527	loss
CNVR532	10	77830141	78114917	284776	loss
CNVR533	10	78908750	79443733	534983	loss
CNVR534	10	83310478	83467688	157210	loss
CNVR535	10	85372380	85498822	126442	loss
CNVR536	10	101528452	101628784	100332	loss
CNVR537	10	103816767	104080179	263412	loss
CNVR538	11	83889	193193	109304	loss
CNVR539	11	4173616	4236259	62643	loss
CNVR540	11	4675306	4828321	153015	loss
CNVR541	11	11837165	12230016	392851	loss
CNVR542	11	13160135	13257856	97721	loss
CNVR543	11	14512320	14812138	299818	loss
CNVR544	11	15003611	15144476	140865	loss
CNVR545	11	19337836	19538272	200436	loss
CNVR546	11	21551925	21656279	104354	loss
CNVR547	11	23167597	23261465	93868	loss
CNVR548	11	23599074	23737217	138143	loss
CNVR549	11	23817092	23913311	96219	loss
CNVR550	11	26039837	26280623	240786	loss
CNVR551	11	26460794	26753728	292934	loss
CNVR552	11	29608577	29730793	122216	loss
CNVR553	11	30449065	30558447	109382	loss
CNVR554	11	31545288	31603638	58350	gain
CNVR555	11	31911599	31984222	72623	loss
CNVR556	11	32272344	32395914	123570	loss
CNVR557	11	33971454	34244441	272987	loss
CNVR558	11	34794393	35081860	287467	loss
CNVR559	11	38104000	38195144	91144	loss
CNVR560	11	47003800	47102447	98647	gain
CNVR561	11	47123538	47206059	82521	loss
CNVR562	11	51903792	51995779	91987	loss
CNVR563	11	57639897	57884378	244481	loss
CNVR564	11	58267632	58419387	151755	loss
CNVR565	11	58587528	58748643	161115	loss
CNVR566	11	58990158	59093764	103606	loss
CNVR567	11	59809617	59953372	143755	loss
CNVR568	11	61133854	61427895	294041	loss
CNVR569	11	62634546	62720969	86423	gain
CNVR570	11	65694352	65852879	158527	loss
CNVR571	11	69278998	69357111	78113	loss
CNVR572	11	70865913	70986341	120428	loss
CNVR573	11	74478406	74885012	406606	loss
CNVR574	11	75098286	75248626	150340	loss
CNVR575	11	78559406	78664164	104758	loss
CNVR576	11	82986415	83044823	58408	loss
CNVR577	11	84123312	84266612	143300	loss
CNVR578	11	84707662	84834726	127064	loss
CNVR579	11	88576392	88764841	188449	loss
CNVR580	11	96562216	96756491	194275	loss
CNVR581	11	97273322	97343642	70320	loss
CNVR582	11	102814691	102896252	81561	loss
CNVR583	11	103644879	104094452	449573	loss
CNVR584	11	104543387	104679644	136257	loss
CNVR585	11	106196578	106459392	262814	both
CNVR586	11	106864570	107024981	160411	loss
CNVR587	12	2260150	2381560	121410	loss
CNVR588	12	4263501	4378960	115459	loss
CNVR589	12	5795524	5902366	106842	loss
CNVR590	12	7221507	7487786	266279	loss
CNVR591	12	8222190	8374486	152296	loss
CNVR592	12	8912301	9094762	182461	loss
CNVR593	12	11853415	11911028	57613	loss
CNVR594	12	12037633	12764014	726381	loss
CNVR595	12	16097311	16187847	90536	loss
CNVR596	12	18083157	18283214	200057	loss
CNVR597	12	19063506	19132446	68940	loss
CNVR598	12	25968692	26474785	506093	loss
CNVR599	12	27335771	27426156	90385	loss
CNVR600	12	28314627	28449408	134781	loss
CNVR601	12	29358497	29499088	140591	loss
CNVR602	12	29738998	29882765	143767	loss
CNVR603	12	30828044	31014377	186333	loss
CNVR604	12	32054331	32182960	128629	loss
CNVR605	12	37126744	37222851	96107	both
CNVR606	12	37336830	37513132	176302	both
CNVR607	12	37803678	37920122	116444	loss
CNVR608	12	39412557	39617302	204745	loss
CNVR609	12	39876602	40546517	669915	loss
CNVR610	12	40765071	40868159	103088	loss
CNVR611	12	42932167	43271072	338905	loss
CNVR612	12	43373378	43476344	102966	gain
CNVR613	12	45231518	45285314	53796	loss
CNVR614	12	45487003	45542579	55576	loss
CNVR615	12	45559634	45633258	73624	loss
CNVR616	12	46383228	46552215	168987	loss
CNVR617	12	47788773	48005081	216308	loss
CNVR618	12	50827189	50889752	62563	loss
CNVR619	12	51831352	51898848	67496	gain
CNVR620	12	52553754	52673425	119671	loss
CNVR621	12	54733123	54907111	173988	loss
CNVR622	12	56149521	56215968	66447	loss
CNVR623	12	57694076	57786477	92401	loss
CNVR624	12	60218974	60294640	75666	loss
CNVR625	12	61104411	61229440	125029	loss
CNVR626	12	62602047	62868826	266779	loss
CNVR627	12	63377606	63490769	113163	loss
CNVR628	12	65026929	65145230	118301	loss
CNVR629	12	66798005	66856164	58159	loss
CNVR630	12	67965004	68024400	59396	loss
CNVR631	12	70363408	70620665	257257	both
CNVR632	12	70645065	70789980	144915	both
CNVR633	12	72748544	72882991	134447	both
CNVR634	12	74840021	74980172	140151	both
CNVR635	12	75391198	75579245	188047	both
CNVR636	12	76074162	76735098	660936	gain
CNVR637	12	77059715	77188437	128722	loss
CNVR638	12	80924626	81051206	126580	loss
CNVR639	12	84126694	84276215	149521	loss
CNVR640	12	84323495	84524504	201009	loss
CNVR641	12	84786706	85330003	543297	loss
CNVR642	12	87183049	87424557	241508	loss
CNVR643	12	87575746	87753632	177886	loss
CNVR644	12	89125775	89182471	56696	loss
CNVR645	12	89237650	89360668	123018	loss
CNVR646	12	90403657	90789716	386059	loss
CNVR647	13	13712	157523	143811	gain
CNVR648	13	170016	329928	159912	both
CNVR649	13	588598	719908	131310	loss
CNVR650	13	7673619	7725931	52312	loss
CNVR651	13	14509110	14657580	148470	loss
CNVR652	13	14916644	15218135	301491	loss
CNVR653	13	18053081	18179388	126307	loss
CNVR654	13	18490874	18697774	206900	loss
CNVR655	13	20352649	20615821	263172	loss
CNVR656	13	20965563	21042957	77394	loss
CNVR657	13	23201876	23416895	215019	loss
CNVR658	13	23685721	23751564	65843	loss
CNVR659	13	33423542	33538709	115167	loss
CNVR660	13	34646767	34697844	51077	loss
CNVR661	13	36782813	36833775	50962	loss
CNVR662	13	43907827	44040263	132436	gain
CNVR663	13	46062881	46270083	207202	loss
CNVR664	13	46594615	46707097	112482	loss
CNVR665	13	55332494	55428804	96310	loss
CNVR666	13	57143088	57198685	55597	loss
CNVR667	13	63067797	63189438	121641	gain
CNVR668	13	66695382	66746010	50628	loss
CNVR669	13	74944491	75052136	107645	gain
CNVR670	13	76745657	76879047	133390	loss
CNVR671	13	80423547	80649272	225725	loss
CNVR672	14	1549928	1868908	318980	loss
CNVR673	14	2006872	2230450	223578	loss
CNVR674	14	2790501	3041952	251451	loss
CNVR675	14	3895208	4070255	175047	loss
CNVR676	14	9529801	9605099	75298	loss
CNVR677	14	18068237	18149490	81253	loss
CNVR678	14	19610042	19687616	77574	loss
CNVR679	14	25211447	25429707	218260	loss
CNVR680	14	27139382	27428072	288690	loss
CNVR681	14	33246785	33304950	58165	loss
CNVR682	14	40453647	40571538	117891	loss
CNVR683	14	40832903	40991913	159010	loss
CNVR684	14	41071604	41328068	256464	loss
CNVR685	14	42662145	42973247	311102	loss
CNVR686	14	44047994	44141376	93382	loss
CNVR687	14	50857512	51017829	160317	loss
CNVR688	14	52039245	52316871	277626	loss
CNVR689	14	52937698	53003780	66082	loss
CNVR690	14	53788297	54175673	387376	loss
CNVR691	14	54371190	54516065	144875	loss
CNVR692	14	55271089	56419537	1148448	loss
CNVR693	14	57188148	57341767	153619	loss
CNVR694	14	58063477	58438290	374813	loss
CNVR695	14	59984957	60079018	94061	loss
CNVR696	14	60759472	60864671	105199	loss
CNVR697	14	61391600	61667412	275812	loss
CNVR698	14	62246259	62305713	59454	loss
CNVR699	14	62627737	62704716	76979	both
CNVR700	14	64285691	64349216	63525	loss
CNVR701	14	66248215	66650461	402246	loss
CNVR702	14	66942233	67489095	546862	both
CNVR703	14	71761473	71928766	167293	loss
CNVR704	14	73600487	73764006	163519	loss
CNVR705	14	76345109	76545945	200836	loss
CNVR706	14	77583637	77680672	97035	loss
CNVR707	14	80488797	80556475	67678	loss
CNVR708	14	81264056	81341804	77748	both
CNVR709	14	81483968	81613196	129228	both
CNVR710	14	81943854	82129748	185894	loss
CNVR711	14	82171608	82362696	191088	loss
CNVR712	14	83547949	83615008	67059	loss
CNVR713	14	83769163	83824836	55673	loss
CNVR714	14	84125517	84241613	116096	loss
CNVR715	15	673649	695497	21848	both
CNVR716	15	803960	922140	118180	both
CNVR717	15	1328622	1392890	64268	gain
CNVR718	15	1621109	1680879	59770	loss
CNVR719	15	2585285	2780959	195674	loss
CNVR720	15	2956722	3053502	96780	loss
CNVR721	15	3219275	3282368	63093	loss
CNVR722	15	3426781	3633274	206493	loss
CNVR723	15	4570389	4627617	57228	loss
CNVR724	15	5666640	5776802	110162	loss
CNVR725	15	9680718	9842462	161744	loss
CNVR726	15	10142369	10233865	91496	gain
CNVR727	15	10510915	10746942	236027	loss
CNVR728	15	11393603	11534530	140927	loss
CNVR729	15	11957544	12282171	324627	loss
CNVR730	15	12400884	12596350	195466	loss
CNVR731	15	12689785	12742374	52589	loss
CNVR732	15	17050575	17153857	103282	loss
CNVR733	15	20463284	20557246	93962	loss
CNVR734	15	20645813	20762546	116733	loss
CNVR735	15	21021924	21243124	221200	loss
CNVR736	15	31464110	31619191	155081	loss
CNVR737	15	35856252	35935866	79614	loss
CNVR738	15	36525832	36565955	40123	loss
CNVR739	15	36677375	36843061	165686	loss
CNVR740	15	39526570	39806000	279430	loss
CNVR741	15	41303655	41431114	127459	loss
CNVR742	15	43191872	43308530	116658	loss
CNVR743	15	43779412	43879194	99782	loss
CNVR744	15	46220061	46597707	377646	both
CNVR745	15	46776660	46935735	159075	loss
CNVR746	15	47873132	47936886	63754	both
CNVR747	15	47946424	48047397	100973	both
CNVR748	15	48542332	48642911	100579	loss
CNVR749	15	50416349	50491730	75381	loss
CNVR750	15	50744716	50897643	152927	gain
CNVR751	15	51499475	51603756	104281	loss
CNVR752	15	51653453	51710421	56968	loss
CNVR753	15	52107961	52176798	68837	loss
CNVR754	15	53154424	53391857	237433	loss
CNVR755	15	53681254	53792625	111371	loss
CNVR756	15	55660429	55755747	95318	gain
CNVR757	15	63020331	63281076	260745	loss
CNVR758	15	64314134	64432293	118159	loss
CNVR759	15	66250076	66314114	64038	loss
CNVR760	15	76983297	77046320	63023	loss
CNVR761	15	77724540	77915746	191206	loss
CNVR762	15	80090566	80120454	29888	both
CNVR763	15	80157078	80408863	251785	both
CNVR764	15	84669111	84751318	82207	loss
CNVR765	15	84861533	85224354	362821	loss
CNVR766	16	24074	126067	101993	loss
CNVR767	16	4795154	4882649	87495	loss
CNVR768	16	5676289	5812501	136212	both
CNVR769	16	8091686	8163296	71610	loss
CNVR770	16	8414004	8486467	72463	both
CNVR771	16	9859689	10095867	236178	loss
CNVR772	16	14119294	14231559	112265	loss
CNVR773	16	26963625	27154383	190758	loss
CNVR774	16	28934056	29019715	85659	loss
CNVR775	16	30810633	30957150	146517	loss
CNVR776	16	31162715	31255320	92605	loss
CNVR777	16	31467014	31568183	101169	loss
CNVR778	16	31669886	31786566	116680	loss
CNVR779	16	33024503	33506260	481757	loss
CNVR780	16	34863985	35020652	156667	loss
CNVR781	16	38371856	38450491	78635	loss
CNVR782	16	39585031	39793251	208220	gain
CNVR783	16	40302961	40685105	382144	loss
CNVR784	16	40873541	41018160	144619	loss
CNVR785	16	45482381	45536923	54542	loss
CNVR786	16	50717279	50778170	60891	loss
CNVR787	16	51544042	51664682	120640	loss
CNVR788	16	57055111	57500193	445082	loss
CNVR789	16	60926435	61255251	328816	loss
CNVR790	16	61625195	61721902	96707	loss
CNVR791	16	62256480	62309558	53078	loss
CNVR792	16	62599120	62742829	143709	loss
CNVR793	16	68407455	68581478	174023	loss
CNVR794	16	68897723	69088226	190503	loss
CNVR795	16	69247434	69308140	60706	loss
CNVR796	16	69522092	69590803	68711	loss
CNVR797	16	70814352	70924028	109676	both
CNVR798	16	71083442	71176380	92938	both
CNVR799	16	72343092	72433373	90281	loss
CNVR800	16	77566523	77856952	290429	loss
CNVR801	16	78014362	78188845	174483	loss
CNVR802	16	78395279	78528854	133575	loss
CNVR803	16	79080694	79288165	207471	loss
CNVR804	16	80141062	80273049	131987	loss
CNVR805	16	81330928	81720984	390056	loss
CNVR806	17	4695156	4821610	126454	loss
CNVR807	17	5173570	5315720	142150	loss
CNVR808	17	6842003	7188339	346336	loss
CNVR809	17	11490527	11651615	161088	loss
CNVR810	17	14168850	14324957	156107	loss
CNVR811	17	15482962	15756477	273515	loss
CNVR812	17	16335662	16594761	259099	loss
CNVR813	17	19951488	20003860	52372	loss
CNVR814	17	20704416	21036616	332200	loss
CNVR815	17	23285669	23438203	152534	loss
CNVR816	17	23709464	23881269	171805	loss
CNVR817	17	24238638	24334800	96162	loss
CNVR818	17	25841881	25952054	110173	loss
CNVR819	17	26098646	26207687	109041	loss
CNVR820	17	26901837	27097698	195861	loss
CNVR821	17	30073460	30313751	240291	loss
CNVR822	17	31646643	31884752	238109	loss
CNVR823	17	32700695	33048502	347807	loss
CNVR824	17	34673625	34787754	114129	loss
CNVR825	17	34994873	35224015	229142	loss
CNVR826	17	36056925	36358417	301492	loss
CNVR827	17	36687525	36731160	43635	loss
CNVR828	17	36950676	37018429	67753	loss
CNVR829	17	37680285	37772274	91989	loss
CNVR830	17	39018026	39102207	84181	loss
CNVR831	17	50746686	50962760	216074	gain
CNVR832	17	52186903	52247859	60956	gain
CNVR833	17	56322467	56631608	309141	loss
CNVR834	17	60863408	60976639	113231	loss
CNVR835	17	62614798	62813918	199120	loss
CNVR836	17	65311649	65378539	66890	loss
CNVR837	17	69875752	70264848	389096	loss
CNVR838	17	70788438	70861074	72636	loss
CNVR839	17	71024477	71125701	101224	gain
CNVR840	17	71841734	71900819	59085	loss
CNVR841	17	73354100	73516198	162098	loss
CNVR842	17	73569170	73858134	288964	loss
CNVR843	17	74794960	75148791	353831	loss
CNVR844	18	15547815	16062110	514295	loss
CNVR845	18	21665648	21872521	206873	loss
CNVR846	18	26195239	26279626	84387	loss
CNVR847	18	38573367	38914414	341047	loss
CNVR848	18	43374115	43643005	268890	loss
CNVR849	18	47083384	47259533	176149	loss
CNVR850	18	47618651	47812400	193749	loss
CNVR851	18	53167580	53237921	70341	loss
CNVR852	18	61309478	61518565	209087	both
CNVR853	18	63013475	63172836	159361	loss
CNVR854	19	1781979	1842248	60269	loss
CNVR855	19	2270929	2340436	69507	loss
CNVR856	19	3279862	3365280	85418	loss
CNVR857	19	5340971	5409287	68316	loss
CNVR858	19	6258370	6534573	276203	gain
CNVR859	19	10837090	10950656	113566	loss
CNVR860	19	11072379	11644220	571841	loss
CNVR861	19	12300990	12533771	232781	loss
CNVR862	19	12860683	13002657	141974	loss
CNVR863	19	18419654	18551339	131685	loss
CNVR864	19	19003601	19181132	177531	loss
CNVR865	19	21634102	21817024	182922	loss
CNVR866	19	26778399	26882895	104496	loss
CNVR867	19	35540093	35815810	275717	loss
CNVR868	19	36290741	36425950	135209	loss
CNVR869	19	41497647	41562217	64570	loss
CNVR870	19	47083530	47341582	258052	loss
CNVR871	19	48181378	48305042	123664	loss
CNVR872	19	52776058	52853663	77605	loss
CNVR873	19	60598496	60711334	112838	loss
CNVR874	19	63117696	63241673	123977	loss
CNVR875	19	63558624	63763161	204537	loss
CNVR876	19	63820023	63912238	92215	loss
CNVR877	20	153409	207330	53921	loss
CNVR878	20	2641685	2719762	78077	loss
CNVR879	20	2768949	2983579	214630	loss
CNVR880	20	6577637	6660701	83064	loss
CNVR881	20	8475414	8757679	282265	loss
CNVR882	20	13920520	14259661	339141	loss
CNVR883	20	18253183	18536626	283443	loss
CNVR884	20	19124593	19262754	138161	loss
CNVR885	20	22285687	22386936	101249	loss
CNVR886	20	23591728	23886196	294468	loss
CNVR887	20	26854463	26960799	106336	loss
CNVR888	20	27632544	27983208	350664	loss
CNVR889	20	28757834	28957856	200022	loss
CNVR890	20	29803657	30226075	422418	loss
CNVR891	20	31121650	31408300	286650	loss
CNVR892	20	31996740	32438690	441950	loss
CNVR893	20	37226278	37425130	198852	loss
CNVR894	20	43453092	43736759	283667	loss
CNVR895	20	44586744	44683357	96613	loss
CNVR896	20	45021128	45106413	85285	loss
CNVR897	20	45146615	45236105	89490	loss
CNVR898	20	46757822	46969029	211207	loss
CNVR899	20	47685196	47844499	159303	loss
CNVR900	20	49149560	49220542	70982	loss
CNVR901	20	51044020	51113846	69826	loss
CNVR902	20	54954062	55083945	129883	loss
CNVR903	20	60599638	60706699	107061	loss
CNVR904	20	69920269	70304204	383935	loss
CNVR905	20	71114595	71571246	456651	loss
CNVR906	21	1205800	1382868	177068	both
CNVR907	21	2202359	2267906	65547	loss
CNVR908	21	2793900	3069689	275789	loss
CNVR909	21	6141521	6378967	237446	loss
CNVR910	21	7064177	7239529	175352	loss
CNVR911	21	7732176	7856529	124353	loss
CNVR912	21	9318083	9457701	139618	loss
CNVR913	21	14470047	14574887	104840	loss
CNVR914	21	17098543	17229072	130529	loss
CNVR915	21	20079777	20188322	108545	gain
CNVR916	21	23079540	23133900	54360	gain
CNVR917	21	37232209	37284021	51812	loss
CNVR918	21	41984152	42072410	88258	loss
CNVR919	21	46166551	46479092	312541	loss
CNVR920	21	47975745	48244741	268996	loss
CNVR921	21	49648214	49766900	118686	loss
CNVR922	21	51404941	51469429	64488	loss
CNVR923	21	52424459	52500016	75557	loss
CNVR924	21	53450276	53545860	95584	both
CNVR925	21	59871855	59928834	56979	loss
CNVR926	21	67493782	67553104	59322	loss
CNVR927	21	69197797	69382683	184886	loss
CNVR928	21	70222301	70421120	198819	loss
CNVR929	21	70701216	70896927	195711	loss
CNVR930	22	92533	182947	90414	gain
CNVR931	22	1741069	1826327	85258	loss
CNVR932	22	9966332	10059482	93150	loss
CNVR933	22	25518720	25681154	162434	loss
CNVR934	22	44151203	44355284	204081	loss
CNVR935	22	58751464	58801658	50194	loss
CNVR936	22	59225171	59389608	164437	loss
CNVR937	22	59601909	59725009	123100	loss
CNVR938	22	59964685	60220816	256131	loss
CNVR939	22	60459451	60527377	67926	loss
CNVR940	22	60816476	61005174	188698	loss
CNVR941	22	61099118	61185812	86694	loss
CNVR942	23	2927428	3182321	254893	loss
CNVR943	23	3573661	3777169	203508	loss
CNVR944	23	5008201	5386235	378034	loss
CNVR945	23	8958235	9057213	98978	loss
CNVR946	23	16298875	16368660	69785	loss
CNVR947	23	18269354	18650447	381093	loss
CNVR948	23	19715849	19853328	137479	loss
CNVR949	23	20537767	20684423	146656	loss
CNVR950	23	21083992	21143792	59800	loss
CNVR951	23	21182946	21292766	109820	loss
CNVR952	23	21578707	21828482	249775	loss
CNVR953	23	22274088	22372754	98666	loss
CNVR954	23	22765651	22824318	58667	loss
CNVR955	23	23385806	23457555	71749	loss
CNVR956	23	23756928	23994726	237798	loss
CNVR957	23	25353488	25502202	148714	loss
CNVR958	23	25747610	25881173	133563	loss
CNVR959	23	26663258	26745815	82557	loss
CNVR960	23	26822064	26901293	79229	loss
CNVR961	23	28229677	28296493	66816	loss
CNVR962	23	28360190	28770867	410677	loss
CNVR963	23	29078825	29144150	65325	loss
CNVR964	23	29215689	29358848	143159	loss
CNVR965	23	29577996	29698840	120844	loss
CNVR966	23	30162544	30317181	154637	loss
CNVR967	23	30558178	30694714	136536	loss
CNVR968	23	31048672	31155746	107074	loss
CNVR969	23	32073107	32196974	123867	loss
CNVR970	23	32830393	32904978	74585	loss
CNVR971	23	32981013	33005722	24709	both
CNVR972	23	33043814	33257208	213394	both
CNVR973	23	33339407	33424769	85362	loss
CNVR974	23	33509129	33708153	199024	loss
CNVR975	23	34603634	34866601	262967	both
CNVR976	23	50186819	50331028	144209	loss
CNVR977	23	51350148	51391263	41115	loss
CNVR978	23	51830401	52015979	185578	loss
CNVR979	23	52414833	52465632	50799	loss
CNVR980	24	836054	900486	64432	loss
CNVR981	24	1118679	1322390	203711	loss
CNVR982	24	3985606	4129193	143587	loss
CNVR983	24	20287554	20572058	284504	loss
CNVR984	24	27259920	27312364	52444	gain
CNVR985	24	37252526	37470159	217633	loss
CNVR986	24	41875646	41957671	82025	loss
CNVR987	24	43473364	43530199	56835	loss
CNVR988	24	56403645	56653112	249467	loss
CNVR989	24	59759141	59875990	116849	loss
CNVR990	24	60098817	60179186	80369	loss
CNVR991	24	61001528	61118550	117022	loss
CNVR992	25	776266	1004903	228637	both
CNVR993	25	1033457	1214553	181096	both
CNVR994	25	1712523	2011350	298827	loss
CNVR995	25	2510894	2576878	65984	loss
CNVR996	25	9214045	9270380	56335	loss
CNVR997	25	19373377	19581064	207687	loss
CNVR998	25	22558006	22645639	87633	loss
CNVR999	25	23616631	23675709	59078	gain
CNVR1000	25	26175012	26245667	70655	loss
CNVR1001	25	38275112	38380884	105772	loss
CNVR1002	25	39733401	39807389	73988	loss
CNVR1003	25	40432330	40759912	327582	loss
CNVR1004	25	41129839	41374004	244165	loss
CNVR1005	25	41729070	41850541	121471	loss
CNVR1006	25	41953370	42145278	191908	loss
CNVR1007	25	42532278	42740703	208425	loss
CNVR1008	26	2438297	2519854	81557	loss
CNVR1009	26	2806734	2898621	91887	loss
CNVR1010	26	2954591	3116213	161622	gain
CNVR1011	26	3618349	3719236	100887	loss
CNVR1012	26	4761362	4846538	85176	loss
CNVR1013	26	10221616	10367383	145767	loss
CNVR1014	26	13404346	13725164	320818	loss
CNVR1015	26	15802413	15901300	98887	loss
CNVR1016	26	20561955	20638570	76615	loss
CNVR1017	26	25936415	26013587	77172	loss
CNVR1018	26	26630798	26904459	273661	loss
CNVR1019	26	35811605	36042260	230655	loss
CNVR1020	26	36130553	36190475	59922	loss
CNVR1021	26	44032791	44485122	452331	loss
CNVR1022	26	44563398	44699215	135817	loss
CNVR1023	26	49537890	49702051	164161	loss
CNVR1024	26	50866198	51291371	425173	loss
CNVR1025	26	51469054	51680135	211081	loss
CNVR1026	27	1212755	1280079	67324	loss
CNVR1027	27	8499927	8622536	122609	loss
CNVR1028	27	10032771	10194934	162163	loss
CNVR1029	27	21552150	21615584	63434	loss
CNVR1030	27	21713313	21996938	283625	loss
CNVR1031	27	23354986	23441431	86445	gain
CNVR1032	27	26126514	26223147	96633	loss
CNVR1033	27	34969949	35042130	72181	loss
CNVR1034	27	39980888	40052623	71735	loss
CNVR1035	27	44182640	44872193	689553	loss
CNVR1036	28	1196510	1351250	154740	loss
CNVR1037	28	7258973	7314122	55149	loss
CNVR1038	28	8477956	8621198	143242	loss
CNVR1039	28	11887135	12287934	400799	loss
CNVR1040	28	12335000	12393686	58686	gain
CNVR1041	28	12841276	12961138	119862	gain
CNVR1042	28	14931757	15009078	77321	loss
CNVR1043	28	19549475	19674311	124836	loss
CNVR1044	28	21278651	21348191	69540	loss
CNVR1045	28	22012397	22162500	150103	loss
CNVR1046	28	22894205	23002576	108371	loss
CNVR1047	28	24885275	25219425	334150	loss
CNVR1048	28	38966398	39382027	415629	loss
CNVR1049	28	44291071	44409834	118763	loss
CNVR1050	29	5011191	5098831	87640	loss
CNVR1051	29	5278388	5446333	167945	both
CNVR1052	29	7234745	7335017	100272	loss
CNVR1053	29	8305380	8417056	111676	loss
CNVR1054	29	10540972	10609715	68743	loss
CNVR1055	29	14386307	14466453	80146	gain
CNVR1056	29	15578765	15741764	162999	loss
CNVR1057	29	20278897	20602454	323557	loss
CNVR1058	29	26397990	26582672	184682	loss
CNVR1059	29	27449964	27508422	58458	loss
CNVR1060	29	36742048	36851289	109241	loss
CNVR1061	29	38567737	38779159	211422	both
CNVR1062	29	48209090	48276737	67647	loss
CNVR1063	29	49350297	49482772	132475	both
CNVR1064	29	50546936	50742374	195438	loss
CNVR1065	29	50930941	51174708	243767	loss
CNVR1066	29	51323427	51413489	90062	loss
