# Supplementary material for: Genome-wide detection of copy number variations in polled yak using the Illumina BovineHD BeadChip
Source: BMC Genomics. 2019 May 14;20:376. doi: 10.1186/s12864-019-5759-1 (PMC6518677; doi:10.1186/s12864-019-5759-1)
Supplement: Supplementary file 4 — Table S4. Information about Ensembl genes found to be overlapped with CNVR identified in the present study. (XLSX 134 kb) [file 12864_2019_5759_MOESM4_ESM.xlsx]

## Sheet: sheet1
Table S4 Information about Ensembl genes found to be overlapped with CNVR identified in the present study
CNVR.ID	chr	start	end	length	type	Gene.stable.ID	Gene.name	Gene.type
CNVR1	1	16947	147231	130284	gain	ENSBTAG00000046619	RF00001	rRNA
CNVR1	1	16947	147231	130284	gain	ENSBTAG00000006858		pseudogene
CNVR1	1	16947	147231	130284	gain	ENSBTAG00000039257		protein_coding
CNVR1	1	16947	147231	130284	gain	ENSBTAG00000035349		pseudogene
CNVR1	1	16947	147231	130284	gain	ENSBTAG00000001753		protein_coding
CNVR2	1	393248	480885	87637	loss	ENSBTAG00000001150	KCNE1	protein_coding
CNVR2	1	393248	480885	87637	loss	ENSBTAG00000011528	SMIM11A	protein_coding
CNVR2	1	393248	480885	87637	loss	ENSBTAG00000013841	C1H21orf140	protein_coding
CNVR2	1	393248	480885	87637	loss	ENSBTAG00000026259		protein_coding
CNVR3	1	1950638	2187735	237097	loss	ENSBTAG00000003063	SYNJ1	protein_coding
CNVR3	1	1950638	2187735	237097	loss	ENSBTAG00000003064	PAXBP1	protein_coding
CNVR3	1	1950638	2187735	237097	loss	ENSBTAG00000043993	C1H21orf62	protein_coding
CNVR4	1	2367761	2491052	123291	loss	ENSBTAG00000012412	URB1	protein_coding
CNVR4	1	2367761	2491052	123291	loss	ENSBTAG00000016619	MIS18A	protein_coding
CNVR4	1	2367761	2491052	123291	loss	ENSBTAG00000023718		protein_coding
CNVR5	1	6153497	6236417	82920	loss	ENSBTAG00000004139	BACH1	protein_coding
CNVR6	1	8895681	8965047	69366	loss	ENSBTAG00000000706	ADAMTS1	protein_coding
CNVR7	1	10443049	10922464	479415	loss	ENSBTAG00000043064	RF00026	snRNA
CNVR11	1	14807932	14883822	75890	loss	ENSBTAG00000003301	NCAM2	protein_coding
CNVR12	1	15796320	15911954	115634	loss	ENSBTAG00000039704		miRNA
CNVR18	1	20670704	20792484	121780	loss	ENSBTAG00000019314	USP25	protein_coding
CNVR21	1	28708920	28836741	127821	loss	ENSBTAG00000036262	GBE1	protein_coding
CNVR26	1	30896546	31214179	317633	loss	ENSBTAG00000043669	RF00026	snRNA
CNVR29	1	33143512	33379427	235915	loss	ENSBTAG00000009219	CADM2	protein_coding
CNVR30	1	33569316	33629746	60430	loss	ENSBTAG00000009219	CADM2	protein_coding
CNVR31	1	34985622	35247683	262061	loss	ENSBTAG00000007939	CHMP2B	protein_coding
CNVR31	1	34985622	35247683	262061	loss	ENSBTAG00000009128	POU1F1	protein_coding
CNVR32	1	37007720	37100951	93231	loss	ENSBTAG00000006811	EPHA3	protein_coding
CNVR33	1	37808819	37945685	136866	loss	ENSBTAG00000005155	ARL13B	protein_coding
CNVR33	1	37808819	37945685	136866	loss	ENSBTAG00000005162	STX19	protein_coding
CNVR33	1	37808819	37945685	136866	loss	ENSBTAG00000023652	PROS1	protein_coding
CNVR35	1	41048488	41198544	150056	loss	ENSBTAG00000044111	EPHA6	protein_coding
CNVR36	1	45423220	45536558	113338	loss	ENSBTAG00000012140	ADGRG7	protein_coding
CNVR36	1	45423220	45536558	113338	loss	ENSBTAG00000016363	TFG	protein_coding
CNVR36	1	45423220	45536558	113338	loss	ENSBTAG00000048157	ABI3BP	protein_coding
CNVR39	1	50632202	50715047	82845	loss	ENSBTAG00000013057	CBLB	protein_coding
CNVR41	1	53287750	53424747	136997	loss	ENSBTAG00000005787	IFT57	protein_coding
CNVR42	1	56952298	57216253	263955	loss	ENSBTAG00000001209	PHLDB2	protein_coding
CNVR42	1	56952298	57216253	263955	loss	ENSBTAG00000004599	TAGLN3	protein_coding
CNVR42	1	56952298	57216253	263955	loss	ENSBTAG00000004601	ABHD10	protein_coding
CNVR42	1	56952298	57216253	263955	loss	ENSBTAG00000015065	TMPRSS7	protein_coding
CNVR42	1	56952298	57216253	263955	loss	ENSBTAG00000047422		miRNA
CNVR45	1	65291125	65454173	163048	loss	ENSBTAG00000040597		protein_coding
CNVR45	1	65291125	65454173	163048	loss	ENSBTAG00000048057		protein_coding
CNVR46	1	66217192	66494267	277075	loss	ENSBTAG00000001918	STXBP5L	protein_coding
CNVR47	1	70875107	70968244	93137	loss	ENSBTAG00000014874	FYTTD1	protein_coding
CNVR47	1	70875107	70968244	93137	loss	ENSBTAG00000032839	LRCH3	protein_coding
CNVR48	1	71842327	71960687	118360	loss	ENSBTAG00000038422		processed_pseudogene
CNVR48	1	71842327	71960687	118360	loss	ENSBTAG00000047856	PAK2	protein_coding
CNVR48	1	71842327	71960687	118360	loss	ENSBTAG00000048195	PIGX	protein_coding
CNVR49	1	72115021	72387471	272450	loss	ENSBTAG00000020378	DLG1	protein_coding
CNVR49	1	72115021	72387471	272450	loss	ENSBTAG00000043278	RF00026	snRNA
CNVR49	1	72115021	72387471	272450	loss	ENSBTAG00000045354	RF01225	snoRNA
CNVR50	1	72758347	72931620	173273	loss	ENSBTAG00000003378	ACAP2	protein_coding
CNVR50	1	72758347	72931620	173273	loss	ENSBTAG00000036946	RF00003	snRNA
CNVR51	1	76596713	76792695	195982	loss	ENSBTAG00000006945	CCDC50	protein_coding
CNVR51	1	76596713	76792695	195982	loss	ENSBTAG00000018703	OSTN	protein_coding
CNVR51	1	76596713	76792695	195982	loss	ENSBTAG00000044148	UTS2B	protein_coding
CNVR53	1	84617946	84860353	242407	loss	ENSBTAG00000000290	ATP11B	protein_coding
CNVR53	1	84617946	84860353	242407	loss	ENSBTAG00000006548	MCCC1	protein_coding
CNVR53	1	84617946	84860353	242407	loss	ENSBTAG00000012797	DCUN1D1	protein_coding
CNVR54	1	86680866	86858474	177608	loss	ENSBTAG00000016457	FXR1	protein_coding
CNVR65	1	106847931	107450515	602584	loss	ENSBTAG00000001274	PPM1L	protein_coding
CNVR65	1	106847931	107450515	602584	loss	ENSBTAG00000004713		pseudogene
CNVR65	1	106847931	107450515	602584	loss	ENSBTAG00000016228	NMD3	protein_coding
CNVR65	1	106847931	107450515	602584	loss	ENSBTAG00000046104	B3GALNT1	protein_coding
CNVR65	1	106847931	107450515	602584	loss	ENSBTAG00000047250	SPTSSB	protein_coding
CNVR66	1	107944738	108031239	86501	loss	ENSBTAG00000031572		protein_coding
CNVR67	1	110012664	110269954	257290	loss	ENSBTAG00000031561	RSRC1	protein_coding
CNVR67	1	110012664	110269954	257290	loss	ENSBTAG00000044346		miRNA
CNVR67	1	110012664	110269954	257290	loss	ENSBTAG00000047570		protein_coding
CNVR68	1	114128376	114288444	160068	loss	ENSBTAG00000006142	DHX36	protein_coding
CNVR68	1	114128376	114288444	160068	loss	ENSBTAG00000006147	GPR149	protein_coding
CNVR70	1	117087025	117159563	72538	loss	ENSBTAG00000013378		protein_coding
CNVR71	1	118611969	118723442	111473	loss	ENSBTAG00000018402	TSC22D2	protein_coding
CNVR72	1	119116496	119258653	142157	loss	ENSBTAG00000011147	RNF13	protein_coding
CNVR72	1	119116496	119258653	142157	loss	ENSBTAG00000011150	PFN2	protein_coding
CNVR74	1	122499191	122763169	263978	loss	ENSBTAG00000039176	RF00004	snRNA
CNVR75	1	122982136	123049436	67300	loss	ENSBTAG00000031306	PLSCR1	protein_coding
CNVR76	1	124263777	125054325	790548	loss	ENSBTAG00000043802	RF00001	rRNA
CNVR77	1	127499236	127687035	187799	loss	ENSBTAG00000011524	XRN1	protein_coding
CNVR77	1	127499236	127687035	187799	loss	ENSBTAG00000011529	ATR	protein_coding
CNVR78	1	131409580	131495551	85971	loss	ENSBTAG00000006909	PIK3CB	protein_coding
CNVR80	1	136200949	136272811	71862	loss	ENSBTAG00000016999		protein_coding
CNVR81	1	136844018	136918482	74464	loss	ENSBTAG00000000526	TOPBP1	protein_coding
CNVR82	1	140757594	140845817	88223	loss	ENSBTAG00000013602	BRWD1	protein_coding
CNVR83	1	146245062	146866373	621311	loss	ENSBTAG00000000524	CSTB	protein_coding
CNVR83	1	146245062	146866373	621311	loss	ENSBTAG00000003981	RRP1	protein_coding
CNVR83	1	146245062	146866373	621311	loss	ENSBTAG00000007100	TRAPPC10	protein_coding
CNVR83	1	146245062	146866373	621311	loss	ENSBTAG00000007105		protein_coding
CNVR83	1	146245062	146866373	621311	loss	ENSBTAG00000007106	GATD3A	protein_coding
CNVR83	1	146245062	146866373	621311	loss	ENSBTAG00000017407	HSF2BP	protein_coding
CNVR83	1	146245062	146866373	621311	loss	ENSBTAG00000017418	RRP1B	protein_coding
CNVR83	1	146245062	146866373	621311	loss	ENSBTAG00000018186	PDXK	protein_coding
CNVR83	1	146245062	146866373	621311	loss	ENSBTAG00000018189	CSTB	protein_coding
CNVR83	1	146245062	146866373	621311	loss	ENSBTAG00000020456	AGPAT3	protein_coding
CNVR84	1	147010912	147107559	96647	loss	ENSBTAG00000023907	COL18A1	protein_coding
CNVR84	1	147010912	147107559	96647	loss	ENSBTAG00000024162	SLC19A1	protein_coding
CNVR85	1	147301032	147434939	133907	loss	ENSBTAG00000011802	COL6A1	protein_coding
CNVR85	1	147301032	147434939	133907	loss	ENSBTAG00000030775	PCBP3	protein_coding
CNVR86	1	156157122	156467999	310877	loss	ENSBTAG00000030581	TBC1D5	protein_coding
CNVR87	1	157138014	157273077	135063	loss	ENSBTAG00000021158	SATB1	protein_coding
CNVR88	2	654935	1199690	544755	loss	ENSBTAG00000002316	NIPA1	protein_coding
CNVR88	2	654935	1199690	544755	loss	ENSBTAG00000013916	HERC2	protein_coding
CNVR88	2	654935	1199690	544755	loss	ENSBTAG00000014714	TUBGCP5	protein_coding
CNVR88	2	654935	1199690	544755	loss	ENSBTAG00000016894	CYFIP1	protein_coding
CNVR88	2	654935	1199690	544755	loss	ENSBTAG00000016895	NIPA2	protein_coding
CNVR89	2	1564882	1735285	170403	loss	ENSBTAG00000015834	ARHGEF4	protein_coding
CNVR90	2	5027495	5270376	242881	loss	ENSBTAG00000003950	PROC	protein_coding
CNVR90	2	5027495	5270376	242881	loss	ENSBTAG00000004216	MAP3K2	protein_coding
CNVR90	2	5027495	5270376	242881	loss	ENSBTAG00000020777	ERCC3	protein_coding
CNVR90	2	5027495	5270376	242881	loss	ENSBTAG00000038275	CYP27C1	protein_coding
CNVR91	2	8884527	9031463	146936	loss	ENSBTAG00000008483	CALCRL	protein_coding
CNVR92	2	9388178	9521997	133819	loss	ENSBTAG00000007580	ZSWIM2	protein_coding
CNVR94	2	10764423	10926074	161651	loss	ENSBTAG00000048130	RF00003	snRNA
CNVR97	2	13505439	13580801	75362	loss	ENSBTAG00000020961	DUSP19	protein_coding
CNVR97	2	13505439	13580801	75362	loss	ENSBTAG00000033662	NCKAP1	protein_coding
CNVR98	2	14680404	14772386	91982	loss	ENSBTAG00000000937	SSFA2	protein_coding
CNVR99	2	15759441	15867323	107882	loss	ENSBTAG00000043956	UBE2E3	protein_coding
CNVR100	2	22555839	22723720	167881	loss	ENSBTAG00000006970	OLA1	protein_coding
CNVR101	2	24714894	24891260	176366	loss	ENSBTAG00000002646	DYNC1I2	protein_coding
CNVR101	2	24714894	24891260	176366	loss	ENSBTAG00000016762	SLC25A12	protein_coding
CNVR102	2	26362611	26592749	230138	loss	ENSBTAG00000008716	SSB	protein_coding
CNVR102	2	26362611	26592749	230138	loss	ENSBTAG00000020296	UBR3	protein_coding
CNVR102	2	26362611	26592749	230138	loss	ENSBTAG00000026008	METTL5	protein_coding
CNVR103	2	31238054	31535313	297259	loss	ENSBTAG00000007650	SLC38A11	protein_coding
CNVR103	2	31238054	31535313	297259	loss	ENSBTAG00000019385	SCN3A	protein_coding
CNVR103	2	31238054	31535313	297259	loss	ENSBTAG00000046685	RF00026	snRNA
CNVR104	2	35193001	35277747	84746	loss	ENSBTAG00000006654	TANK	protein_coding
CNVR105	2	36655521	37107860	452339	loss	ENSBTAG00000008755	MARCH7	protein_coding
CNVR105	2	36655521	37107860	452339	loss	ENSBTAG00000020654	BAZ2B	protein_coding
CNVR105	2	36655521	37107860	452339	loss	ENSBTAG00000038195	CD302	protein_coding
CNVR106	2	40375491	40737733	362242	loss	ENSBTAG00000028119	RF00003	snRNA
CNVR106	2	40375491	40737733	362242	loss	ENSBTAG00000043505	RF00026	snRNA
CNVR108	2	47989340	48188052	198712	loss	ENSBTAG00000016081	PTMA	protein_coding
CNVR109	2	48306020	48448951	142931	loss	ENSBTAG00000015291	ORC4	protein_coding
CNVR109	2	48306020	48448951	142931	loss	ENSBTAG00000018114	ACVR2A	protein_coding
CNVR109	2	48306020	48448951	142931	loss	ENSBTAG00000036993	RF00004	snRNA
CNVR110	2	53960350	54186574	226224	loss	ENSBTAG00000032277	KYNU	protein_coding
CNVR110	2	53960350	54186574	226224	loss	ENSBTAG00000047778	RF00001	rRNA
CNVR111	2	54445075	54588834	143759	loss	ENSBTAG00000043666	RF00001	rRNA
CNVR114	2	56907252	57496705	589453	loss	ENSBTAG00000024632		protein_coding
CNVR116	2	61708027	61787820	79793	both	ENSBTAG00000009949	DARS	protein_coding
CNVR117	2	61983037	62081355	98318	loss	ENSBTAG00000013302	R3HDM1	protein_coding
CNVR117	2	61983037	62081355	98318	loss	ENSBTAG00000029990	bta-mir-128-1	miRNA
CNVR118	2	62171893	62312351	140458	loss	ENSBTAG00000026842	ZRANB3	protein_coding
CNVR119	2	65677952	65915838	237886	loss	ENSBTAG00000003401	ACTR3	protein_coding
CNVR119	2	65677952	65915838	237886	loss	ENSBTAG00000021103	SLC35F5	protein_coding
CNVR120	2	68464743	68616620	151877	loss	ENSBTAG00000046281		protein_coding
CNVR121	2	72418974	72473585	54611	loss	ENSBTAG00000032021	RALB	protein_coding
CNVR124	2	79666652	80140608	473956	loss	ENSBTAG00000007863	GLS	protein_coding
CNVR124	2	79666652	80140608	473956	loss	ENSBTAG00000007867	STAT1	protein_coding
CNVR124	2	79666652	80140608	473956	loss	ENSBTAG00000046699		protein_coding
CNVR125	2	81074797	81198123	123326	loss	ENSBTAG00000014832	TMEFF2	protein_coding
CNVR125	2	81074797	81198123	123326	loss	ENSBTAG00000044658	RF00026	snRNA
CNVR126	2	81252688	81476161	223473	loss	ENSBTAG00000014832	TMEFF2	protein_coding
CNVR126	2	81252688	81476161	223473	loss	ENSBTAG00000047197		miRNA
CNVR128	2	82723472	83214383	490911	loss	ENSBTAG00000037816		protein_coding
CNVR129	2	91604872	92047542	442670	loss	ENSBTAG00000000851	CYP20A1	protein_coding
CNVR129	2	91604872	92047542	442670	loss	ENSBTAG00000008673	ICA1L	protein_coding
CNVR129	2	91604872	92047542	442670	loss	ENSBTAG00000011017	ABI2	protein_coding
CNVR129	2	91604872	92047542	442670	loss	ENSBTAG00000014469	NBEAL1	protein_coding
CNVR129	2	91604872	92047542	442670	loss	ENSBTAG00000015424	WDR12	protein_coding
CNVR129	2	91604872	92047542	442670	loss	ENSBTAG00000016000	CARF	protein_coding
CNVR129	2	91604872	92047542	442670	loss	ENSBTAG00000019994		pseudogene
CNVR130	2	95096144	95275445	179301	loss	ENSBTAG00000019694	ADAM23	protein_coding
CNVR131	2	96279661	96332465	52804	loss	ENSBTAG00000005474	CREB1	protein_coding
CNVR133	2	97841454	98450332	608878	loss	ENSBTAG00000010579	ACADL	protein_coding
CNVR133	2	97841454	98450332	608878	loss	ENSBTAG00000015415	UNC80	protein_coding
CNVR133	2	97841454	98450332	608878	loss	ENSBTAG00000018130	MAP2	protein_coding
CNVR133	2	97841454	98450332	608878	loss	ENSBTAG00000021600	KANSL1L	protein_coding
CNVR133	2	97841454	98450332	608878	loss	ENSBTAG00000045083		miRNA
CNVR133	2	97841454	98450332	608878	loss	ENSBTAG00000047806	RPE	protein_coding
CNVR135	2	101860421	102147637	287216	loss	ENSBTAG00000018549		protein_coding
CNVR136	2	119685014	119746273	61259	loss	ENSBTAG00000005119	PSMD1	protein_coding
CNVR136	2	119685014	119746273	61259	loss	ENSBTAG00000039772	HTR2B	protein_coding
CNVR137	2	120886359	120970283	83924	gain	ENSBTAG00000004519	ALPI	protein_coding
CNVR137	2	120886359	120970283	83924	gain	ENSBTAG00000012363		protein_coding
CNVR137	2	120886359	120970283	83924	gain	ENSBTAG00000021050	ECEL1	protein_coding
CNVR138	2	123052441	123165326	112885	loss	ENSBTAG00000018979	PUM1	protein_coding
CNVR138	2	123052441	123165326	112885	loss	ENSBTAG00000042860	RF00188	snoRNA
CNVR138	2	123052441	123165326	112885	loss	ENSBTAG00000043864	RF00188	snoRNA
CNVR139	2	132103255	132210421	107166	loss	ENSBTAG00000040215	EIF4G3	protein_coding
CNVR140	2	133525862	133985999	460137	loss	ENSBTAG00000004554	CAPZB	protein_coding
CNVR140	2	133525862	133985999	460137	loss	ENSBTAG00000005140	NBL1	protein_coding
CNVR140	2	133525862	133985999	460137	loss	ENSBTAG00000007996	HTR6	protein_coding
CNVR140	2	133525862	133985999	460137	loss	ENSBTAG00000007998	TMCO4	protein_coding
CNVR140	2	133525862	133985999	460137	loss	ENSBTAG00000012289	AKR7A2	protein_coding
CNVR140	2	133525862	133985999	460137	loss	ENSBTAG00000013650	PQLC2	protein_coding
CNVR140	2	133525862	133985999	460137	loss	ENSBTAG00000026758		protein_coding
CNVR140	2	133525862	133985999	460137	loss	ENSBTAG00000044904	RF00026	snRNA
CNVR141	2	134368540	134432176	63636	loss	ENSBTAG00000015246	TAS1R2	protein_coding
CNVR141	2	134368540	134432176	63636	loss	ENSBTAG00000030335	ALDH4A1	protein_coding
CNVR142	2	135576342	135642360	66018	loss	ENSBTAG00000000684	ARHGEF10L	protein_coding
CNVR143	2	136142090	136248228	106138	loss	ENSBTAG00000003822	CROCC	protein_coding
CNVR143	2	136142090	136248228	106138	loss	ENSBTAG00000003832	MFAP2	protein_coding
CNVR143	2	136142090	136248228	106138	loss	ENSBTAG00000008309	ATP13A2	protein_coding
CNVR143	2	136142090	136248228	106138	loss	ENSBTAG00000008314	SDHB	protein_coding
CNVR144	2	136461239	136697236	235997	loss	ENSBTAG00000000815	EPHA2	protein_coding
CNVR144	2	136461239	136697236	235997	loss	ENSBTAG00000005670	ARHGEF19	protein_coding
CNVR144	2	136461239	136697236	235997	loss	ENSBTAG00000010938	SRARP	protein_coding
CNVR144	2	136461239	136697236	235997	loss	ENSBTAG00000010940	HSPB7	protein_coding
CNVR144	2	136461239	136697236	235997	loss	ENSBTAG00000014221	CPLANE2	protein_coding
CNVR144	2	136461239	136697236	235997	loss	ENSBTAG00000034674		protein_coding
CNVR144	2	136461239	136697236	235997	loss	ENSBTAG00000034680	FAM131C	protein_coding
CNVR144	2	136461239	136697236	235997	loss	ENSBTAG00000043154	RF00026	snRNA
CNVR145	3	604022	787371	183349	loss	ENSBTAG00000020968	MPC2	protein_coding
CNVR145	3	604022	787371	183349	loss	ENSBTAG00000020969	DCAF6	protein_coding
CNVR145	3	604022	787371	183349	loss	ENSBTAG00000045284	RF00201	snoRNA
CNVR145	3	604022	787371	183349	loss	ENSBTAG00000045995		pseudogene
CNVR147	3	9624087	9799777	175690	loss	ENSBTAG00000002414	KCNJ10	protein_coding
CNVR147	3	9624087	9799777	175690	loss	ENSBTAG00000002419	PIGM	protein_coding
CNVR147	3	9624087	9799777	175690	loss	ENSBTAG00000009982	IGSF8	protein_coding
CNVR147	3	9624087	9799777	175690	loss	ENSBTAG00000010551	ATP1A2	protein_coding
CNVR147	3	9624087	9799777	175690	loss	ENSBTAG00000024507	KCNJ9	protein_coding
CNVR147	3	9624087	9799777	175690	loss	ENSBTAG00000038523	ATP1A4	protein_coding
CNVR147	3	9624087	9799777	175690	loss	ENSBTAG00000044911	RF00026	snRNA
CNVR149	3	10422377	10519144	96767	loss	ENSBTAG00000020765		protein_coding
CNVR149	3	10422377	10519144	96767	loss	ENSBTAG00000046748		pseudogene
CNVR150	3	10540614	10615475	74861	loss	ENSBTAG00000012884	MPTX	protein_coding
CNVR150	3	10540614	10615475	74861	loss	ENSBTAG00000012887	FCER1A	protein_coding
CNVR150	3	10540614	10615475	74861	loss	ENSBTAG00000022528		protein_coding
CNVR151	3	10880345	11012679	132334	loss	ENSBTAG00000012437	OR6N2	protein_coding
CNVR151	3	10880345	11012679	132334	loss	ENSBTAG00000020838		protein_coding
CNVR151	3	10880345	11012679	132334	loss	ENSBTAG00000048292		protein_coding
CNVR152	3	11191887	11273957	82070	loss	ENSBTAG00000000574	OR10Z1	protein_coding
CNVR152	3	11191887	11273957	82070	loss	ENSBTAG00000000888	SPTA1	protein_coding
CNVR152	3	11191887	11273957	82070	loss	ENSBTAG00000039653		protein_coding
CNVR154	3	15134238	15320333	186095	loss	ENSBTAG00000001199	DAP3	protein_coding
CNVR154	3	15134238	15320333	186095	loss	ENSBTAG00000003954	ASH1L	protein_coding
CNVR155	3	25814154	25935957	121803	loss	ENSBTAG00000003586	MAN1A2	protein_coding
CNVR155	3	25814154	25935957	121803	loss	ENSBTAG00000045979		pseudogene
CNVR156	3	29045330	29111048	65718	loss	ENSBTAG00000001499	TRIM33	protein_coding
CNVR159	3	40511241	40667345	156104	loss	ENSBTAG00000021217	COL11A1	protein_coding
CNVR160	3	43376774	43537606	160832	loss	ENSBTAG00000006491	AGL	protein_coding
CNVR160	3	43376774	43537606	160832	loss	ENSBTAG00000012454	SLC35A3	protein_coding
CNVR160	3	43376774	43537606	160832	loss	ENSBTAG00000015776	MFSD14A	protein_coding
CNVR160	3	43376774	43537606	160832	loss	ENSBTAG00000044752	RF00020	snRNA
CNVR161	3	45355602	45453885	98283	loss	ENSBTAG00000029809	bta-mir-137	miRNA
CNVR161	3	45355602	45453885	98283	loss	ENSBTAG00000046112		miRNA
CNVR162	3	45621746	45786008	164262	loss	ENSBTAG00000031358	DPYD	protein_coding
CNVR162	3	45621746	45786008	164262	loss	ENSBTAG00000042940	RF00026	snRNA
CNVR163	3	46311846	46392398	80552	loss	ENSBTAG00000031358	DPYD	protein_coding
CNVR164	3	49417820	49512809	94989	loss	ENSBTAG00000004190	ARHGAP29	protein_coding
CNVR165	3	49727405	49783913	56508	loss	ENSBTAG00000007842	GCLM	protein_coding
CNVR165	3	49727405	49783913	56508	loss	ENSBTAG00000047679	DNTTIP2	protein_coding
CNVR166	3	50088551	50509843	421292	loss	ENSBTAG00000001393	MTF2	protein_coding
CNVR166	3	50088551	50509843	421292	loss	ENSBTAG00000004383	FNBP1L	protein_coding
CNVR166	3	50088551	50509843	421292	loss	ENSBTAG00000008737	DR1	protein_coding
CNVR166	3	50088551	50509843	421292	loss	ENSBTAG00000020180	TMED5	protein_coding
CNVR166	3	50088551	50509843	421292	loss	ENSBTAG00000027321	CCDC18	protein_coding
CNVR166	3	50088551	50509843	421292	loss	ENSBTAG00000043079	RF00190	snoRNA
CNVR167	3	50925969	51041858	115889	loss	ENSBTAG00000011363	EVI5	protein_coding
CNVR168	3	51236967	51574237	337270	loss	ENSBTAG00000003724	BRDT	protein_coding
CNVR168	3	51236967	51574237	337270	loss	ENSBTAG00000005805	EPHX4	protein_coding
CNVR168	3	51236967	51574237	337270	loss	ENSBTAG00000006167	BTBD8	protein_coding
CNVR168	3	51236967	51574237	337270	loss	ENSBTAG00000018737	GLMN	protein_coding
CNVR168	3	51236967	51574237	337270	loss	ENSBTAG00000018739	RPAP2	protein_coding
CNVR168	3	51236967	51574237	337270	loss	ENSBTAG00000027936	C3H1orf146	protein_coding
CNVR168	3	51236967	51574237	337270	loss	ENSBTAG00000040248		protein_coding
CNVR168	3	51236967	51574237	337270	loss	ENSBTAG00000047443		protein_coding
CNVR169	3	52415820	52559046	143226	loss	ENSBTAG00000011200	ZNF644	protein_coding
CNVR170	3	53758904	54019344	260440	loss	ENSBTAG00000000900	LRRC8C	protein_coding
CNVR170	3	53758904	54019344	260440	loss	ENSBTAG00000020214	LRRC8B	protein_coding
CNVR171	3	54414408	54593967	179559	loss	ENSBTAG00000025621		protein_coding
CNVR171	3	54414408	54593967	179559	loss	ENSBTAG00000037490		protein_coding
CNVR171	3	54414408	54593967	179559	loss	ENSBTAG00000037634		protein_coding
CNVR171	3	54414408	54593967	179559	loss	ENSBTAG00000038233		protein_coding
CNVR172	3	55131124	55383999	252875	loss	ENSBTAG00000000504	GTF2B	protein_coding
CNVR172	3	55131124	55383999	252875	loss	ENSBTAG00000000505	KYAT3	protein_coding
CNVR172	3	55131124	55383999	252875	loss	ENSBTAG00000021900	PKN2	protein_coding
CNVR174	3	57821484	57877353	55869	loss	ENSBTAG00000012907	ODF2L	protein_coding
CNVR175	3	59710502	59809071	98569	both	ENSBTAG00000005782	CTBS	protein_coding
CNVR175	3	59710502	59809071	98569	both	ENSBTAG00000008118	RPF1	protein_coding
CNVR175	3	59710502	59809071	98569	both	ENSBTAG00000008122	GNG5	protein_coding
CNVR175	3	59710502	59809071	98569	both	ENSBTAG00000020010	SPATA1	protein_coding
CNVR176	3	60108292	60453229	344937	loss	ENSBTAG00000003322	TTLL7	protein_coding
CNVR176	3	60108292	60453229	344937	loss	ENSBTAG00000011953	PRKACB	protein_coding
CNVR176	3	60108292	60453229	344937	loss	ENSBTAG00000046450		protein_coding
CNVR177	3	62636105	62949135	313030	loss	ENSBTAG00000012305	ADGRL2	protein_coding
CNVR178	3	64055156	64166020	110864	loss	ENSBTAG00000043424	RF00026	snRNA
CNVR180	3	65888218	66018335	130117	loss	ENSBTAG00000019733	ADGRL4	protein_coding
CNVR181	3	66995699	67338055	342356	loss	ENSBTAG00000008921	NEXN	protein_coding
CNVR181	3	66995699	67338055	342356	loss	ENSBTAG00000017419	ZZZ3	protein_coding
CNVR181	3	66995699	67338055	342356	loss	ENSBTAG00000020761	USP33	protein_coding
CNVR181	3	66995699	67338055	342356	loss	ENSBTAG00000031044	MIGA1	protein_coding
CNVR181	3	66995699	67338055	342356	loss	ENSBTAG00000042736	RF00026	snRNA
CNVR181	3	66995699	67338055	342356	loss	ENSBTAG00000045193		miRNA
CNVR182	3	69157266	69332734	175468	loss	ENSBTAG00000005864	ASB17	protein_coding
CNVR182	3	69157266	69332734	175468	loss	ENSBTAG00000018447	RABGGTB	protein_coding
CNVR182	3	69157266	69332734	175468	loss	ENSBTAG00000018448	MSH4	protein_coding
CNVR182	3	69157266	69332734	175468	loss	ENSBTAG00000042353	RF00279	snoRNA
CNVR182	3	69157266	69332734	175468	loss	ENSBTAG00000042950	RF00279	snoRNA
CNVR182	3	69157266	69332734	175468	loss	ENSBTAG00000043011	RF00026	snRNA
CNVR182	3	69157266	69332734	175468	loss	ENSBTAG00000043447	RF00279	snoRNA
CNVR184	3	74385782	74476866	91084	loss	ENSBTAG00000002627	ZRANB2	protein_coding
CNVR184	3	74385782	74476866	91084	loss	ENSBTAG00000029797	bta-mir-186	miRNA
CNVR185	3	75151134	75438328	287194	loss	ENSBTAG00000008243	LRRC40	protein_coding
CNVR185	3	75151134	75438328	287194	loss	ENSBTAG00000009338	LRRC7	protein_coding
CNVR185	3	75151134	75438328	287194	loss	ENSBTAG00000015474	SRSF11	protein_coding
CNVR185	3	75151134	75438328	287194	loss	ENSBTAG00000015482	ANKRD13C	protein_coding
CNVR186	3	78728025	78837660	109635	loss	ENSBTAG00000005442	WDR78	protein_coding
CNVR186	3	78728025	78837660	109635	loss	ENSBTAG00000005443	MIER1	protein_coding
CNVR186	3	78728025	78837660	109635	loss	ENSBTAG00000044409	RF00156	snoRNA
CNVR187	3	79670682	79765949	95267	loss	ENSBTAG00000008636	PDE4B	protein_coding
CNVR187	3	79670682	79765949	95267	loss	ENSBTAG00000030852	MGC137454	protein_coding
CNVR188	3	82325457	82701810	376353	loss	ENSBTAG00000002600	EFCAB7	protein_coding
CNVR188	3	82325457	82701810	376353	loss	ENSBTAG00000008501	FOXD3	protein_coding
CNVR188	3	82325457	82701810	376353	loss	ENSBTAG00000030706	ALG6	protein_coding
CNVR188	3	82325457	82701810	376353	loss	ENSBTAG00000030710	ITGB3BP	protein_coding
CNVR188	3	82325457	82701810	376353	loss	ENSBTAG00000043760	RF00001	rRNA
CNVR188	3	82325457	82701810	376353	loss	ENSBTAG00000044754	RF00100	misc_RNA
CNVR189	3	83491965	83683158	191193	loss	ENSBTAG00000019877	DOCK7	protein_coding
CNVR189	3	83491965	83683158	191193	loss	ENSBTAG00000020451	USP1	protein_coding
CNVR189	3	83491965	83683158	191193	loss	ENSBTAG00000021386	ANGPTL3	protein_coding
CNVR190	3	84326460	84508182	181722	loss	ENSBTAG00000017161	TM2D1	protein_coding
CNVR190	3	84326460	84508182	181722	loss	ENSBTAG00000021975	PATJ	protein_coding
CNVR191	3	87142382	87249886	107504	loss	ENSBTAG00000030669	FGGY	protein_coding
CNVR192	3	94416488	94515232	98744	loss	ENSBTAG00000002721	ZCCHC11	protein_coding
CNVR193	3	94711531	94800696	89165	loss	ENSBTAG00000014289	ZFYVE9	protein_coding
CNVR194	3	95835799	96344663	508864	loss	ENSBTAG00000011059	CDKN2C	protein_coding
CNVR194	3	95835799	96344663	508864	loss	ENSBTAG00000014482	FAF1	protein_coding
CNVR195	3	98358893	98552988	194095	loss	ENSBTAG00000003128	SPATA6	protein_coding
CNVR197	3	110901226	111027481	126255	loss	ENSBTAG00000021023	ZMYM4	protein_coding
CNVR197	3	110901226	111027481	126255	loss	ENSBTAG00000043676	RF00004	snRNA
CNVR198	3	118071660	118137556	65896	loss	ENSBTAG00000010164	ESPNL	protein_coding
CNVR198	3	118071660	118137556	65896	loss	ENSBTAG00000010176	ILKAP	protein_coding
CNVR198	3	118071660	118137556	65896	loss	ENSBTAG00000017826	SCLY	protein_coding
CNVR198	3	118071660	118137556	65896	loss	ENSBTAG00000030208	ERFE	protein_coding
CNVR199	3	118619968	118719398	99430	loss	ENSBTAG00000021444	TWIST2	protein_coding
CNVR200	3	120130389	120223773	93384	loss	ENSBTAG00000020592	OTOS	protein_coding
CNVR200	3	120130389	120223773	93384	loss	ENSBTAG00000033802		pseudogene
CNVR201	3	120552193	120836801	284608	both	ENSBTAG00000000784	MTERF4	protein_coding
CNVR201	3	120552193	120836801	284608	both	ENSBTAG00000000785	PASK	protein_coding
CNVR201	3	120552193	120836801	284608	both	ENSBTAG00000005168	CROCC2	protein_coding
CNVR201	3	120552193	120836801	284608	both	ENSBTAG00000005797	AGXT	protein_coding
CNVR201	3	120552193	120836801	284608	both	ENSBTAG00000011538	KIF1A	protein_coding
CNVR201	3	120552193	120836801	284608	both	ENSBTAG00000012374	C3H2orf54	protein_coding
CNVR201	3	120552193	120836801	284608	both	ENSBTAG00000014132	SNED1	protein_coding
CNVR202	4	5683973	5849410	165437	loss	ENSBTAG00000005499	ZPBP	protein_coding
CNVR202	4	5683973	5849410	165437	loss	ENSBTAG00000043955	SPATA48	protein_coding
CNVR203	4	9260760	9594042	333282	loss	ENSBTAG00000001571	LRRD1	protein_coding
CNVR203	4	9260760	9594042	333282	loss	ENSBTAG00000001992	CYP51A1	protein_coding
CNVR203	4	9260760	9594042	333282	loss	ENSBTAG00000002750	KRIT1	protein_coding
CNVR203	4	9260760	9594042	333282	loss	ENSBTAG00000007442	AKAP9	protein_coding
CNVR203	4	9260760	9594042	333282	loss	ENSBTAG00000030095	bta-mir-584-5	miRNA
CNVR203	4	9260760	9594042	333282	loss	ENSBTAG00000034905	TMBIM7	protein_coding
CNVR203	4	9260760	9594042	333282	loss	ENSBTAG00000034936	ANKIB1	protein_coding
CNVR203	4	9260760	9594042	333282	loss	ENSBTAG00000048169		protein_coding
CNVR204	4	19632228	19864490	232262	loss	ENSBTAG00000007680	THSD7A	protein_coding
CNVR205	4	19884762	20031081	146319	loss	ENSBTAG00000019750	TMEM106B	protein_coding
CNVR206	4	25770399	25913130	142731	loss	ENSBTAG00000007746	AHR	protein_coding
CNVR206	4	25770399	25913130	142731	loss	ENSBTAG00000043006	RF00089	snoRNA
CNVR208	4	32193831	32320697	126866	both	ENSBTAG00000012622	TRA2A	protein_coding
CNVR208	4	32193831	32320697	126866	both	ENSBTAG00000019406	IGF2BP3	protein_coding
CNVR209	4	32675851	32819958	144107	loss	ENSBTAG00000021313	RUNDC3B	protein_coding
CNVR210	4	36534661	36756856	222195	loss	ENSBTAG00000018133	SEMA3A	protein_coding
CNVR211	4	39091183	39613065	521882	loss	ENSBTAG00000017664	HGF	protein_coding
CNVR211	4	39091183	39613065	521882	loss	ENSBTAG00000033359		protein_coding
CNVR212	4	42260570	42452124	191554	loss	ENSBTAG00000044831	RF00001	rRNA
CNVR213	4	43566513	43892016	325503	loss	ENSBTAG00000003825	PTPN12	protein_coding
CNVR213	4	43566513	43892016	325503	loss	ENSBTAG00000005102	PHTF2	protein_coding
CNVR213	4	43566513	43892016	325503	loss	ENSBTAG00000015753	RSBN1L	protein_coding
CNVR213	4	43566513	43892016	325503	loss	ENSBTAG00000033290	TMEM60	protein_coding
CNVR213	4	43566513	43892016	325503	loss	ENSBTAG00000043602	RF00100	misc_RNA
CNVR213	4	43566513	43892016	325503	loss	ENSBTAG00000043904	RF00191	snoRNA
CNVR214	4	44335988	44394174	58186	loss	ENSBTAG00000014879	FAM185A	protein_coding
CNVR214	4	44335988	44394174	58186	loss	ENSBTAG00000016324	FBXL13	protein_coding
CNVR216	4	48672797	48911944	239147	loss	ENSBTAG00000005526	COG5	protein_coding
CNVR216	4	48672797	48911944	239147	loss	ENSBTAG00000021849	DUS4L	protein_coding
CNVR216	4	48672797	48911944	239147	loss	ENSBTAG00000021851	BCAP29	protein_coding
CNVR216	4	48672797	48911944	239147	loss	ENSBTAG00000044776	RF01233	snoRNA
CNVR216	4	48672797	48911944	239147	loss	ENSBTAG00000046917	GPR22	protein_coding
CNVR217	4	51318774	51371784	53010	loss	ENSBTAG00000000169	ASZ1	protein_coding
CNVR218	4	52609803	53035814	426011	loss	ENSBTAG00000014228	TFEC	protein_coding
CNVR218	4	52609803	53035814	426011	loss	ENSBTAG00000045017	RF00026	snRNA
CNVR219	4	57285399	57347321	61922	loss	ENSBTAG00000004398	IMMP2L	protein_coding
CNVR221	4	59426878	59597008	170130	loss	ENSBTAG00000042183	RF00401	snoRNA
CNVR222	4	62413146	62465962	52816	loss	ENSBTAG00000005785	DPY19L1	protein_coding
CNVR223	4	63859455	64044409	184954	loss	ENSBTAG00000006528	BBS9	protein_coding
CNVR223	4	63859455	64044409	184954	loss	ENSBTAG00000025110		pseudogene
CNVR223	4	63859455	64044409	184954	loss	ENSBTAG00000044971	RF00594	snoRNA
CNVR224	4	68935710	69024096	88386	loss	ENSBTAG00000001036	HIBADH	protein_coding
CNVR224	4	68935710	69024096	88386	loss	ENSBTAG00000043287	RF00275	snoRNA
CNVR225	4	69664224	69751713	87489	loss	ENSBTAG00000005650	SKAP2	protein_coding
CNVR226	4	72375370	72513244	137874	loss	ENSBTAG00000010609	STK31	protein_coding
CNVR226	4	72375370	72513244	137874	loss	ENSBTAG00000018064	FAM221A	protein_coding
CNVR227	4	73639722	73828661	188939	loss	ENSBTAG00000046430	ZNF804B	protein_coding
CNVR228	4	74934998	75007891	72893	loss	ENSBTAG00000003508	CFAP69	protein_coding
CNVR229	4	78652494	78808735	156241	loss	ENSBTAG00000045123		miRNA
CNVR232	4	88782951	88837310	54359	loss	ENSBTAG00000004643	WASL	protein_coding
CNVR233	4	89883827	90123550	239723	loss	ENSBTAG00000013180	POT1	protein_coding
CNVR233	4	89883827	90123550	239723	loss	ENSBTAG00000046784		pseudogene
CNVR234	4	95822911	95974974	152063	loss	ENSBTAG00000010437	MKLN1	protein_coding
CNVR236	4	106051268	106136379	85111	gain	ENSBTAG00000020453	CLEC5A	protein_coding
CNVR236	4	106051268	106136379	85111	gain	ENSBTAG00000024065	TAS2R38	protein_coding
CNVR236	4	106051268	106136379	85111	gain	ENSBTAG00000003664		protein_coding
CNVR236	4	106051268	106136379	85111	gain	ENSBTAG00000046152	MGAM	protein_coding
CNVR237	4	108155232	108225979	70747	loss	ENSBTAG00000046910		processed_pseudogene
CNVR239	4	111924033	112109952	185919	loss	ENSBTAG00000047873		protein_coding
CNVR240	4	112301256	112426902	125646	loss	ENSBTAG00000027832		protein_coding
CNVR241	4	115669622	116195971	526349	gain	ENSBTAG00000030897	XRCC2	protein_coding
CNVR241	4	115669622	116195971	526349	gain	ENSBTAG00000008032	ACTR3B	protein_coding
CNVR241	4	115669622	116195971	526349	gain	ENSBTAG00000029576	RF00001	rRNA
CNVR242	4	118113664	118176156	62492	loss	ENSBTAG00000010243	RBM33	protein_coding
CNVR242	4	118113664	118176156	62492	loss	ENSBTAG00000042608	RF00026	snRNA
CNVR243	4	119331842	119778609	446767	loss	ENSBTAG00000000771	DNAJB6	protein_coding
CNVR243	4	119331842	119778609	446767	loss	ENSBTAG00000004958		protein_coding
CNVR243	4	119331842	119778609	446767	loss	ENSBTAG00000008025	UBE3C	protein_coding
CNVR243	4	119331842	119778609	446767	loss	ENSBTAG00000029877	bta-mir-153-2	miRNA
CNVR243	4	119331842	119778609	446767	loss	ENSBTAG00000042269	RF00619	snRNA
CNVR245	5	3984081	4065590	81509	loss	ENSBTAG00000035083	ATXN7L3B	protein_coding
CNVR246	5	9344250	9572611	228361	loss	ENSBTAG00000014609	PPP1R12A	protein_coding
CNVR247	5	10002063	10179957	177894	loss	ENSBTAG00000026977	PTPRQ	protein_coding
CNVR248	5	10496707	10618762	122055	loss	ENSBTAG00000011367	LIN7A	protein_coding
CNVR250	5	10725132	10999214	274082	loss	ENSBTAG00000003036	PPFIA2	protein_coding
CNVR250	5	10725132	10999214	274082	loss	ENSBTAG00000018694	ACSS3	protein_coding
CNVR252	5	14710528	14853906	143378	loss	ENSBTAG00000027900	LRRIQ1	protein_coding
CNVR252	5	14710528	14853906	143378	loss	ENSBTAG00000042323	RF00026	snRNA
CNVR252	5	14710528	14853906	143378	loss	ENSBTAG00000047203	TSPAN19	protein_coding
CNVR253	5	15699275	15766061	66786	loss	ENSBTAG00000011153	MGAT4C	protein_coding
CNVR256	5	17197258	18206817	1009559	loss	ENSBTAG00000009023	TMTC3	protein_coding
CNVR256	5	17197258	18206817	1009559	loss	ENSBTAG00000018180	C5H12orf50	protein_coding
CNVR256	5	17197258	18206817	1009559	loss	ENSBTAG00000018743	C5H12orf29	protein_coding
CNVR256	5	17197258	18206817	1009559	loss	ENSBTAG00000018745	CEP290	protein_coding
CNVR256	5	17197258	18206817	1009559	loss	ENSBTAG00000020784		pseudogene
CNVR256	5	17197258	18206817	1009559	loss	ENSBTAG00000037596	RF00001	rRNA
CNVR258	5	20972500	21389684	417184	loss	ENSBTAG00000001745	LUM	protein_coding
CNVR258	5	20972500	21389684	417184	loss	ENSBTAG00000003505	DCN	protein_coding
CNVR258	5	20972500	21389684	417184	loss	ENSBTAG00000014340	KERA	protein_coding
CNVR258	5	20972500	21389684	417184	loss	ENSBTAG00000046284		miRNA
CNVR259	5	22812013	22922575	110562	loss	ENSBTAG00000000421	EEA1	protein_coding
CNVR260	5	24267109	24401937	134828	loss	ENSBTAG00000004484	CEP83	protein_coding
CNVR261	5	29200629	29335321	134692	loss	ENSBTAG00000018131	ATF1	protein_coding
CNVR261	5	29200629	29335321	134692	loss	ENSBTAG00000024765		pseudogene
CNVR262	5	33583801	33699843	116042	loss	ENSBTAG00000014197	SLC38A4	protein_coding
CNVR263	5	34501464	34713482	212018	loss	ENSBTAG00000011087	ARID2	protein_coding
CNVR264	5	37318725	37384819	66094	loss	ENSBTAG00000000395	ADAMTS20	protein_coding
CNVR264	5	37318725	37384819	66094	loss	ENSBTAG00000042689	RF00026	snRNA
CNVR264	5	37318725	37384819	66094	loss	ENSBTAG00000045574		pseudogene
CNVR265	5	40780471	40879690	99219	loss	ENSBTAG00000016260	LRRK2	protein_coding
CNVR266	5	41601867	41810488	208621	loss	ENSBTAG00000038043	ABCD2	protein_coding
CNVR266	5	41601867	41810488	208621	loss	ENSBTAG00000044176	C5H12orf40	protein_coding
CNVR267	5	41990361	42154122	163761	loss	ENSBTAG00000004832	KIF21A	protein_coding
CNVR267	5	41990361	42154122	163761	loss	ENSBTAG00000042697	RF00026	snRNA
CNVR268	5	42539819	42701427	161608	loss	ENSBTAG00000020914	CPNE8	protein_coding
CNVR270	5	43417275	43490630	73355	loss	ENSBTAG00000003748	CNOT2	protein_coding
CNVR270	5	43417275	43490630	73355	loss	ENSBTAG00000044943	RF00425	snoRNA
CNVR271	5	44446536	44531136	84600	loss	ENSBTAG00000000198		protein_coding
CNVR271	5	44446536	44531136	84600	loss	ENSBTAG00000039170		protein_coding
CNVR272	5	45234390	45395358	160968	loss	ENSBTAG00000006911	NUP107	protein_coding
CNVR272	5	45234390	45395358	160968	loss	ENSBTAG00000008967	RAP1B	protein_coding
CNVR272	5	45234390	45395358	160968	loss	ENSBTAG00000031919	SLC35E3	protein_coding
CNVR272	5	45234390	45395358	160968	loss	ENSBTAG00000042289	RF00428	snoRNA
CNVR273	5	45545884	45753061	207177	loss	ENSBTAG00000015395		pseudogene
CNVR273	5	45545884	45753061	207177	loss	ENSBTAG00000015407	IL22	protein_coding
CNVR273	5	45545884	45753061	207177	loss	ENSBTAG00000019738	MDM1	protein_coding
CNVR274	5	47767095	47817817	50722	loss	ENSBTAG00000007636	IRAK3	protein_coding
CNVR275	5	47823696	47968493	144797	loss	ENSBTAG00000002004	LLPH	protein_coding
CNVR275	5	47823696	47968493	144797	loss	ENSBTAG00000007636	IRAK3	protein_coding
CNVR275	5	47823696	47968493	144797	loss	ENSBTAG00000026993	TMBIM4	protein_coding
CNVR275	5	47823696	47968493	144797	loss	ENSBTAG00000045454	RF00001	rRNA
CNVR276	5	48767206	48960291	193085	loss	ENSBTAG00000014758	WIF1	protein_coding
CNVR276	5	48767206	48960291	193085	loss	ENSBTAG00000039435	LEMD3	protein_coding
CNVR276	5	48767206	48960291	193085	loss	ENSBTAG00000045248	bta-mir-2429	miRNA
CNVR277	5	49498171	49630821	132650	loss	ENSBTAG00000017401	TBK1	protein_coding
CNVR277	5	49498171	49630821	132650	loss	ENSBTAG00000018861	C5H12orf56	protein_coding
CNVR277	5	49498171	49630821	132650	loss	ENSBTAG00000026962	XPOT	protein_coding
CNVR277	5	49498171	49630821	132650	loss	ENSBTAG00000045021	bta-mir-2285f-1	miRNA
CNVR278	5	51265925	51515066	249141	loss	ENSBTAG00000010428	USP15	protein_coding
CNVR278	5	51265925	51515066	249141	loss	ENSBTAG00000011068	MON2	protein_coding
CNVR280	5	58376266	58441130	64864	loss	ENSBTAG00000047825		protein_coding
CNVR281	5	58444112	58519652	75540	loss	ENSBTAG00000021460		protein_coding
CNVR281	5	58444112	58519652	75540	loss	ENSBTAG00000024798		protein_coding
CNVR281	5	58444112	58519652	75540	loss	ENSBTAG00000046778		protein_coding
CNVR283	5	59496240	59718853	222613	both	ENSBTAG00000026078		protein_coding
CNVR283	5	59496240	59718853	222613	both	ENSBTAG00000031096		protein_coding
CNVR283	5	59496240	59718853	222613	both	ENSBTAG00000031097		protein_coding
CNVR283	5	59496240	59718853	222613	both	ENSBTAG00000031099		protein_coding
CNVR283	5	59496240	59718853	222613	both	ENSBTAG00000037629		protein_coding
CNVR283	5	59496240	59718853	222613	both	ENSBTAG00000039756	OR10A7	protein_coding
CNVR283	5	59496240	59718853	222613	both	ENSBTAG00000046446		protein_coding
CNVR283	5	59496240	59718853	222613	both	ENSBTAG00000047259		protein_coding
CNVR283	5	59496240	59718853	222613	both	ENSBTAG00000047619		protein_coding
CNVR283	5	59496240	59718853	222613	both	ENSBTAG00000047967		protein_coding
CNVR284	5	59905836	59999377	93541	gain	ENSBTAG00000046599		protein_coding
CNVR284	5	59905836	59999377	93541	gain	ENSBTAG00000046610		protein_coding
CNVR285	5	60318628	60550857	232229	loss	ENSBTAG00000003183	NTN4	protein_coding
CNVR285	5	60318628	60550857	232229	loss	ENSBTAG00000043340	RF00026	snRNA
CNVR286	5	76582910	76758621	175711	loss	ENSBTAG00000000606	SYT10	protein_coding
CNVR287	5	77400065	77634254	234189	loss	ENSBTAG00000002651	PKP2	protein_coding
CNVR287	5	77400065	77634254	234189	loss	ENSBTAG00000005453	FGD4	protein_coding
CNVR287	5	77400065	77634254	234189	loss	ENSBTAG00000011395	DNM1L	protein_coding
CNVR287	5	77400065	77634254	234189	loss	ENSBTAG00000011399	YARS2	protein_coding
CNVR288	5	79159916	79322625	162709	loss	ENSBTAG00000014106	IPO8	protein_coding
CNVR288	5	79159916	79322625	162709	loss	ENSBTAG00000019373	CAPRIN2	protein_coding
CNVR289	5	80534213	80956674	422461	loss	ENSBTAG00000005365	OVCH1	protein_coding
CNVR289	5	80534213	80956674	422461	loss	ENSBTAG00000011095	FAR2	protein_coding
CNVR289	5	80534213	80956674	422461	loss	ENSBTAG00000011096	ERGIC2	protein_coding
CNVR291	5	81602553	82058992	456439	loss	ENSBTAG00000012448	CCDC91	protein_coding
CNVR291	5	81602553	82058992	456439	loss	ENSBTAG00000042468	RF00026	snRNA
CNVR292	5	82874507	82944314	69807	loss	ENSBTAG00000011804	ARNTL2	protein_coding
CNVR293	5	86575839	86969712	393873	loss	ENSBTAG00000022360	SOX5	protein_coding
CNVR295	5	92409041	92527538	118497	loss	ENSBTAG00000030493	RERGL	protein_coding
CNVR295	5	92409041	92527538	118497	loss	ENSBTAG00000036480	RF00001	rRNA
CNVR297	5	99101931	99217227	115296	loss	ENSBTAG00000023258	T2R65A	protein_coding
CNVR297	5	99101931	99217227	115296	loss	ENSBTAG00000030466	BOTA-T2R10B	protein_coding
CNVR297	5	99101931	99217227	115296	loss	ENSBTAG00000030468	T2R12	protein_coding
CNVR298	5	99926052	100129380	203328	loss	ENSBTAG00000000966		protein_coding
CNVR298	5	99926052	100129380	203328	loss	ENSBTAG00000004917	KLRK1	protein_coding
CNVR298	5	99926052	100129380	203328	loss	ENSBTAG00000007720	NKG2A	protein_coding
CNVR298	5	99926052	100129380	203328	loss	ENSBTAG00000038843	NKG2C	protein_coding
CNVR298	5	99926052	100129380	203328	loss	ENSBTAG00000046389	KLRD1	protein_coding
CNVR299	5	100285586	100532165	246579	loss	ENSBTAG00000004293	CLEC12B	protein_coding
CNVR299	5	100285586	100532165	246579	loss	ENSBTAG00000009537	CLEC9A	protein_coding
CNVR299	5	100285586	100532165	246579	loss	ENSBTAG00000012815	CLEC12A	protein_coding
CNVR299	5	100285586	100532165	246579	loss	ENSBTAG00000014546	CLEC7A	protein_coding
CNVR299	5	100285586	100532165	246579	loss	ENSBTAG00000030423	CLEC1B	protein_coding
CNVR299	5	100285586	100532165	246579	loss	ENSBTAG00000030424	CLEC1A	protein_coding
CNVR299	5	100285586	100532165	246579	loss	ENSBTAG00000043892	RF00100	misc_RNA
CNVR299	5	100285586	100532165	246579	loss	ENSBTAG00000046742	CLEC2A	protein_coding
CNVR299	5	100285586	100532165	246579	loss	ENSBTAG00000046980	KLRF2	protein_coding
CNVR301	5	102770798	102954266	183468	both	ENSBTAG00000024318		protein_coding
CNVR301	5	102770798	102954266	183468	both	ENSBTAG00000048175		protein_coding
CNVR302	5	103054555	103193315	138760	loss	ENSBTAG00000034678		protein_coding
CNVR302	5	103054555	103193315	138760	loss	ENSBTAG00000039470		protein_coding
CNVR302	5	103054555	103193315	138760	loss	ENSBTAG00000045765		processed_pseudogene
CNVR302	5	103054555	103193315	138760	loss	ENSBTAG00000045768		protein_coding
CNVR303	5	112814936	112881883	66947	loss	ENSBTAG00000016198	EP300	protein_coding
CNVR304	5	116047322	116183550	136228	loss	ENSBTAG00000006973	PHF21B	protein_coding
CNVR304	5	116047322	116183550	136228	loss	ENSBTAG00000008858		protein_coding
CNVR304	5	116047322	116183550	136228	loss	ENSBTAG00000039784	PRR5	protein_coding
CNVR305	5	116457685	116548443	90758	loss	ENSBTAG00000003594	RIBC2	protein_coding
CNVR305	5	116457685	116548443	90758	loss	ENSBTAG00000010590	FAM118A	protein_coding
CNVR305	5	116457685	116548443	90758	loss	ENSBTAG00000024132	SMC1B	protein_coding
CNVR306	5	116980784	117133270	152486	loss	ENSBTAG00000029772	bta-let-7a-3	miRNA
CNVR306	5	116980784	117133270	152486	loss	ENSBTAG00000036417	bta-mir-3596	miRNA
CNVR306	5	116980784	117133270	152486	loss	ENSBTAG00000045309	bta-mir-2443	miRNA
CNVR308	5	117909120	118034651	125531	loss	ENSBTAG00000021803	GRAMD4	protein_coding
CNVR308	5	117909120	118034651	125531	loss	ENSBTAG00000046654	CERK	protein_coding
CNVR309	5	118099483	118359114	259631	loss	ENSBTAG00000012291	TBC1D22A	protein_coding
CNVR309	5	118099483	118359114	259631	loss	ENSBTAG00000044449	bta-mir-2284h	miRNA
CNVR310	5	119408760	119593950	185190	loss	ENSBTAG00000022986	FAM19A5	protein_coding
CNVR311	5	119743523	119989587	246064	loss	ENSBTAG00000000647	SELENOO	protein_coding
CNVR311	5	119743523	119989587	246064	loss	ENSBTAG00000000650	TUBGCP6	protein_coding
CNVR311	5	119743523	119989587	246064	loss	ENSBTAG00000011000	HDAC10	protein_coding
CNVR311	5	119743523	119989587	246064	loss	ENSBTAG00000014966	PLXNB2	protein_coding
CNVR311	5	119743523	119989587	246064	loss	ENSBTAG00000018660	PPP6R2	protein_coding
CNVR311	5	119743523	119989587	246064	loss	ENSBTAG00000019574	MAPK12	protein_coding
CNVR311	5	119743523	119989587	246064	loss	ENSBTAG00000021337	SBF1	protein_coding
CNVR311	5	119743523	119989587	246064	loss	ENSBTAG00000024756	DENND6B	protein_coding
CNVR311	5	119743523	119989587	246064	loss	ENSBTAG00000030182	MAPK11	protein_coding
CNVR314	6	2603760	2682385	78625	loss	ENSBTAG00000034700	NAF1	protein_coding
CNVR315	6	6502610	6902973	400363	gain	ENSBTAG00000024888	PDE5A	protein_coding
CNVR316	6	7141648	7209469	67821	loss	ENSBTAG00000010350	USP53	protein_coding
CNVR316	6	7141648	7209469	67821	loss	ENSBTAG00000048273	C6H4orf3	protein_coding
CNVR320	6	20088021	20297397	209376	loss	ENSBTAG00000004227	TBCK	protein_coding
CNVR320	6	20088021	20297397	209376	loss	ENSBTAG00000004230	AIMP1	protein_coding
CNVR320	6	20088021	20297397	209376	loss	ENSBTAG00000043620		miRNA
CNVR320	6	20088021	20297397	209376	loss	ENSBTAG00000047891	GIMD1	protein_coding
CNVR321	6	20567486	20670612	103126	loss	ENSBTAG00000013927	GSTCD	protein_coding
CNVR322	6	20943130	21259364	316234	loss	ENSBTAG00000002428	PPA2	protein_coding
CNVR322	6	20943130	21259364	316234	loss	ENSBTAG00000017682	TET2	protein_coding
CNVR323	6	22071866	22514294	442428	loss	ENSBTAG00000045030	RF00026	snRNA
CNVR326	6	27546505	27656754	110249	loss	ENSBTAG00000007522	RAP1GDS1	protein_coding
CNVR328	6	31701568	31950845	249277	loss	ENSBTAG00000017061	SMARCAD1	protein_coding
CNVR328	6	31701568	31950845	249277	loss	ENSBTAG00000017073	HPGDS	protein_coding
CNVR329	6	32896846	33131396	234550	loss	ENSBTAG00000047255		protein_coding
CNVR331	6	35520990	35717985	196995	loss	ENSBTAG00000019808	CCSER1	protein_coding
CNVR332	6	38837159	39037376	200217	loss	ENSBTAG00000046561	LCORL	protein_coding
CNVR333	6	43381137	43509378	128241	loss	ENSBTAG00000004653	ADGRA3	protein_coding
CNVR334	6	46417169	46505290	88121	loss	ENSBTAG00000000646	ANAPC4	protein_coding
CNVR334	6	46417169	46505290	88121	loss	ENSBTAG00000007240	ZCCHC4	protein_coding
CNVR334	6	46417169	46505290	88121	loss	ENSBTAG00000028675	RF00001	rRNA
CNVR340	6	59887422	59979118	91696	loss	ENSBTAG00000006044	KLHL5	protein_coding
CNVR341	6	60442525	60805348	362823	loss	ENSBTAG00000000175	N4BP2	protein_coding
CNVR341	6	60442525	60805348	362823	loss	ENSBTAG00000017809	PDS5A	protein_coding
CNVR341	6	60442525	60805348	362823	loss	ENSBTAG00000020175	UBE2K	protein_coding
CNVR341	6	60442525	60805348	362823	loss	ENSBTAG00000042546	RF00619	snRNA
CNVR342	6	62470618	62609842	139224	loss	ENSBTAG00000002550		pseudogene
CNVR342	6	62470618	62609842	139224	loss	ENSBTAG00000020367	SLC30A9	protein_coding
CNVR342	6	62470618	62609842	139224	loss	ENSBTAG00000028065	RF00001	rRNA
CNVR342	6	62470618	62609842	139224	loss	ENSBTAG00000043958	TMEM33	protein_coding
CNVR346	6	68891130	68961525	70395	loss	ENSBTAG00000000137	FRYL	protein_coding
CNVR347	6	70552634	70699625	146991	loss	ENSBTAG00000020648	SCFD2	protein_coding
CNVR347	6	70552634	70699625	146991	loss	ENSBTAG00000020653	FIP1L1	protein_coding
CNVR347	6	70552634	70699625	146991	loss	ENSBTAG00000020658	LNX1	protein_coding
CNVR348	6	72530163	72738965	208802	loss	ENSBTAG00000001269	TMEM165	protein_coding
CNVR348	6	72530163	72738965	208802	loss	ENSBTAG00000001772	PDCL2	protein_coding
CNVR348	6	72530163	72738965	208802	loss	ENSBTAG00000044044	CLOCK	protein_coding
CNVR348	6	72530163	72738965	208802	loss	ENSBTAG00000044161	NMU	protein_coding
CNVR352	6	81257754	81340467	82713	loss	ENSBTAG00000024445		pseudogene
CNVR352	6	81257754	81340467	82713	loss	ENSBTAG00000043627	RF00001	rRNA
CNVR353	6	81415574	81605545	189971	loss	ENSBTAG00000024826	TECRL	protein_coding
CNVR355	6	84977346	85205890	228544	loss	ENSBTAG00000000438	GNRHR	protein_coding
CNVR355	6	84977346	85205890	228544	loss	ENSBTAG00000000962	STAP1	protein_coding
CNVR355	6	84977346	85205890	228544	loss	ENSBTAG00000001323	CENPC	protein_coding
CNVR355	6	84977346	85205890	228544	loss	ENSBTAG00000006837	UBA6	protein_coding
CNVR355	6	84977346	85205890	228544	loss	ENSBTAG00000038648		protein_coding
CNVR356	6	89935963	90132197	196234	loss	ENSBTAG00000004912	ANKRD17	protein_coding
CNVR357	6	94211371	94281863	70492	loss	ENSBTAG00000004353	CNOT6L	protein_coding
CNVR359	6	96942816	97055157	112341	loss	ENSBTAG00000035776	CFAP299	protein_coding
CNVR360	6	103414804	103510671	95867	loss	ENSBTAG00000014947	PTPN13	protein_coding
CNVR360	6	103414804	103510671	95867	loss	ENSBTAG00000044720		miRNA
CNVR361	6	106924967	107295187	370220	loss	ENSBTAG00000000073	LRPAP1	protein_coding
CNVR361	6	106924967	107295187	370220	loss	ENSBTAG00000005711	NSG1	protein_coding
CNVR361	6	106924967	107295187	370220	loss	ENSBTAG00000009742	DOK7	protein_coding
CNVR361	6	106924967	107295187	370220	loss	ENSBTAG00000016714		protein_coding
CNVR361	6	106924967	107295187	370220	loss	ENSBTAG00000017335	HGFAC	protein_coding
CNVR361	6	106924967	107295187	370220	loss	ENSBTAG00000036603	RF00001	rRNA
CNVR361	6	106924967	107295187	370220	loss	ENSBTAG00000044695	bta-mir-1777a	miRNA
CNVR361	6	106924967	107295187	370220	loss	ENSBTAG00000045994		pseudogene
CNVR362	6	107646665	107746734	100069	loss	ENSBTAG00000001506	HTT	protein_coding
CNVR362	6	107646665	107746734	100069	loss	ENSBTAG00000003776	MSANTD1	protein_coding
CNVR362	6	107646665	107746734	100069	loss	ENSBTAG00000044649	bta-mir-2451	miRNA
CNVR362	6	107646665	107746734	100069	loss	ENSBTAG00000044800	bta-mir-2450c	miRNA
CNVR362	6	107646665	107746734	100069	loss	ENSBTAG00000045519		miRNA
CNVR362	6	107646665	107746734	100069	loss	ENSBTAG00000045686	bta-mir-2450b	miRNA
CNVR362	6	107646665	107746734	100069	loss	ENSBTAG00000046834	bta-mir-2450a	miRNA
CNVR362	6	107646665	107746734	100069	loss	ENSBTAG00000046955		miRNA
CNVR362	6	107646665	107746734	100069	loss	ENSBTAG00000048117	bta-mir-2450d	miRNA
CNVR363	6	108223493	108514208	290715	loss	ENSBTAG00000006683	ZFYVE28	protein_coding
CNVR363	6	108223493	108514208	290715	loss	ENSBTAG00000015209	MXD4	protein_coding
CNVR363	6	108223493	108514208	290715	loss	ENSBTAG00000024787	HAUS3	protein_coding
CNVR363	6	108223493	108514208	290715	loss	ENSBTAG00000027453	RNF4	protein_coding
CNVR363	6	108223493	108514208	290715	loss	ENSBTAG00000047977		protein_coding
CNVR364	6	108667291	108719728	52437	loss	ENSBTAG00000017296	POLN	protein_coding
CNVR364	6	108667291	108719728	52437	loss	ENSBTAG00000031364	NAT8L	protein_coding
CNVR365	6	109059937	109844160	784223	loss	ENSBTAG00000001328	SLBP	protein_coding
CNVR365	6	109059937	109844160	784223	loss	ENSBTAG00000002247		protein_coding
CNVR365	6	109059937	109844160	784223	loss	ENSBTAG00000004261	SPON2	protein_coding
CNVR365	6	109059937	109844160	784223	loss	ENSBTAG00000007001	SLC26A1	protein_coding
CNVR365	6	109059937	109844160	784223	loss	ENSBTAG00000007002	IDUA	protein_coding
CNVR365	6	109059937	109844160	784223	loss	ENSBTAG00000007164	FGFR3	protein_coding
CNVR365	6	109059937	109844160	784223	loss	ENSBTAG00000007986	NSD2	protein_coding
CNVR365	6	109059937	109844160	784223	loss	ENSBTAG00000008480	CTBP1	protein_coding
CNVR365	6	109059937	109844160	784223	loss	ENSBTAG00000011042	TMEM129	protein_coding
CNVR365	6	109059937	109844160	784223	loss	ENSBTAG00000011044	TACC3	protein_coding
CNVR365	6	109059937	109844160	784223	loss	ENSBTAG00000012575	MAEA	protein_coding
CNVR365	6	109059937	109844160	784223	loss	ENSBTAG00000012577	UVSSA	protein_coding
CNVR365	6	109059937	109844160	784223	loss	ENSBTAG00000017240	DGKQ	protein_coding
CNVR365	6	109059937	109844160	784223	loss	ENSBTAG00000017921	NELFA	protein_coding
CNVR365	6	109059937	109844160	784223	loss	ENSBTAG00000020108	LETM1	protein_coding
CNVR365	6	109059937	109844160	784223	loss	ENSBTAG00000027464	FGFRL1	protein_coding
CNVR365	6	109059937	109844160	784223	loss	ENSBTAG00000044614	RF00427	snoRNA
CNVR365	6	109059937	109844160	784223	loss	ENSBTAG00000045332	bta-mir-2449	miRNA
CNVR365	6	109059937	109844160	784223	loss	ENSBTAG00000046933		pseudogene
CNVR366	6	113449127	113670492	221365	loss	ENSBTAG00000003218	RAB28	protein_coding
CNVR366	6	113449127	113670492	221365	loss	ENSBTAG00000004316	BOD1L1	protein_coding
CNVR366	6	113449127	113670492	221365	loss	ENSBTAG00000010896	NKX3-2	protein_coding
CNVR367	6	118149861	118399777	249916	loss	ENSBTAG00000005493	TBC1D14	protein_coding
CNVR367	6	118149861	118399777	249916	loss	ENSBTAG00000010181	GRPEL1	protein_coding
CNVR367	6	118149861	118399777	249916	loss	ENSBTAG00000010185	TADA2B	protein_coding
CNVR367	6	118149861	118399777	249916	loss	ENSBTAG00000019427	KIAA0232	protein_coding
CNVR367	6	118149861	118399777	249916	loss	ENSBTAG00000044374	bta-mir-2453	miRNA
CNVR367	6	118149861	118399777	249916	loss	ENSBTAG00000047810	CCDC96	protein_coding
CNVR368	6	118916646	119035273	118627	loss	ENSBTAG00000012464	AFAP1	protein_coding
CNVR368	6	118916646	119035273	118627	loss	ENSBTAG00000027434	SORCS2	protein_coding
CNVR369	6	119135777	119360261	224484	loss	ENSBTAG00000015926	ABLIM2	protein_coding
CNVR369	6	119135777	119360261	224484	loss	ENSBTAG00000036422	bta-mir-95	miRNA
CNVR369	6	119135777	119360261	224484	loss	ENSBTAG00000047876	SH3TC1	protein_coding
CNVR370	7	161209	367432	206223	loss	ENSBTAG00000037602		protein_coding
CNVR370	7	161209	367432	206223	loss	ENSBTAG00000040610		protein_coding
CNVR371	7	10174209	10192273	18064	both	ENSBTAG00000039877		protein_coding
CNVR373	7	11179135	11261305	82170	both	ENSBTAG00000046397		protein_coding
CNVR375	7	24107045	24286099	179054	loss	ENSBTAG00000000682		protein_coding
CNVR375	7	24107045	24286099	179054	loss	ENSBTAG00000045185	RF00100	misc_RNA
CNVR377	7	25617364	25993791	376427	loss	ENSBTAG00000016145	ADAMTS19	protein_coding
CNVR379	7	32324588	32378644	54056	loss	ENSBTAG00000025358	SNX2	protein_coding
CNVR380	7	33128807	33293487	164680	loss	ENSBTAG00000014320	SRFBP1	protein_coding
CNVR380	7	33128807	33293487	164680	loss	ENSBTAG00000044364	RF00001	rRNA
CNVR381	7	35997973	36273090	275117	loss	ENSBTAG00000002143	DTWD2	protein_coding
CNVR381	7	35997973	36273090	275117	loss	ENSBTAG00000006748	DMXL1	protein_coding
CNVR383	7	38967158	39129491	162333	loss	ENSBTAG00000019071	COMMD10	protein_coding
CNVR384	7	42528099	42861486	333387	loss	ENSBTAG00000001761		protein_coding
CNVR384	7	42528099	42861486	333387	loss	ENSBTAG00000007470	TRIM58	protein_coding
CNVR384	7	42528099	42861486	333387	loss	ENSBTAG00000007557		protein_coding
CNVR384	7	42528099	42861486	333387	loss	ENSBTAG00000017725	OR11L1	protein_coding
CNVR384	7	42528099	42861486	333387	loss	ENSBTAG00000025293		protein_coding
CNVR384	7	42528099	42861486	333387	loss	ENSBTAG00000038623		protein_coding
CNVR384	7	42528099	42861486	333387	loss	ENSBTAG00000039797		protein_coding
CNVR384	7	42528099	42861486	333387	loss	ENSBTAG00000039805		protein_coding
CNVR384	7	42528099	42861486	333387	loss	ENSBTAG00000040109		protein_coding
CNVR384	7	42528099	42861486	333387	loss	ENSBTAG00000046318		protein_coding
CNVR384	7	42528099	42861486	333387	loss	ENSBTAG00000046417		protein_coding
CNVR384	7	42528099	42861486	333387	loss	ENSBTAG00000047016		protein_coding
CNVR385	7	43234644	43327411	92767	loss	ENSBTAG00000009497		protein_coding
CNVR385	7	43234644	43327411	92767	loss	ENSBTAG00000019925		protein_coding
CNVR385	7	43234644	43327411	92767	loss	ENSBTAG00000030722		protein_coding
CNVR385	7	43234644	43327411	92767	loss	ENSBTAG00000046787	OR14C36	protein_coding
CNVR386	7	46080925	46278203	197278	loss	ENSBTAG00000009482	AFF4	protein_coding
CNVR386	7	46080925	46278203	197278	loss	ENSBTAG00000015683	HSPA4	protein_coding
CNVR386	7	46080925	46278203	197278	loss	ENSBTAG00000021261		processed_pseudogene
CNVR386	7	46080925	46278203	197278	loss	ENSBTAG00000030616	ZCCHC10	protein_coding
CNVR386	7	46080925	46278203	197278	loss	ENSBTAG00000043524	RF00026	snRNA
CNVR387	7	47757812	47876272	118460	loss	ENSBTAG00000018322	SEC24A	protein_coding
CNVR387	7	47757812	47876272	118460	loss	ENSBTAG00000021519	CAMLG	protein_coding
CNVR387	7	47757812	47876272	118460	loss	ENSBTAG00000021520	DDX46	protein_coding
CNVR388	7	50934029	51071000	136971	loss	ENSBTAG00000007782	MYOT	protein_coding
CNVR388	7	50934029	51071000	136971	loss	ENSBTAG00000007785	PKD2L2	protein_coding
CNVR388	7	50934029	51071000	136971	loss	ENSBTAG00000020041	FAM13B	protein_coding
CNVR388	7	50934029	51071000	136971	loss	ENSBTAG00000044871		miRNA
CNVR389	7	53536229	53641290	105061	loss	ENSBTAG00000015439	PCDHA6	protein_coding
CNVR389	7	53536229	53641290	105061	loss	ENSBTAG00000045539		protein_coding
CNVR389	7	53536229	53641290	105061	loss	ENSBTAG00000046190	PCDHA3	protein_coding
CNVR389	7	53536229	53641290	105061	loss	ENSBTAG00000046717		protein_coding
CNVR390	7	53900821	53952520	51699	loss	ENSBTAG00000039433		protein_coding
CNVR390	7	53900821	53952520	51699	loss	ENSBTAG00000045603	PCDHB4	protein_coding
CNVR390	7	53900821	53952520	51699	loss	ENSBTAG00000047478	PCDHB6	protein_coding
CNVR391	7	59326451	59468819	142368	loss	ENSBTAG00000006765	LARS	protein_coding
CNVR391	7	59326451	59468819	142368	loss	ENSBTAG00000011642	RBM27	protein_coding
CNVR391	7	59326451	59468819	142368	loss	ENSBTAG00000044246	RF01169	snoRNA
CNVR391	7	59326451	59468819	142368	loss	ENSBTAG00000047554		miRNA
CNVR392	7	61159329	61470258	310929	loss	ENSBTAG00000019140	SPINK5	protein_coding
CNVR392	7	61159329	61470258	310929	loss	ENSBTAG00000033470	SPINK6	protein_coding
CNVR392	7	61159329	61470258	310929	loss	ENSBTAG00000042643	RF00026	snRNA
CNVR394	7	71579505	71654784	75279	gain	ENSBTAG00000025109		pseudogene
CNVR395	7	75429333	75526341	97008	loss	ENSBTAG00000013262	GABRA6	protein_coding
CNVR397	7	77259135	77359831	100696	loss	ENSBTAG00000012350	MAT2B	protein_coding
CNVR397	7	77259135	77359831	100696	loss	ENSBTAG00000014772	NUDCD2	protein_coding
CNVR397	7	77259135	77359831	100696	loss	ENSBTAG00000014773	HMMR	protein_coding
CNVR401	7	83590244	83874821	284577	loss	ENSBTAG00000005265	ZCCHC9	protein_coding
CNVR401	7	83590244	83874821	284577	loss	ENSBTAG00000011110	ACOT12	protein_coding
CNVR401	7	83590244	83874821	284577	loss	ENSBTAG00000013856	SSBP2	protein_coding
CNVR402	7	87589754	87681984	92230	loss	ENSBTAG00000036618	RF00004	snRNA
CNVR405	7	89230187	89432876	202689	loss	ENSBTAG00000009565	RASA1	protein_coding
CNVR405	7	89230187	89432876	202689	loss	ENSBTAG00000009566	CCNH	protein_coding
CNVR407	7	96254960	96422037	167077	loss	ENSBTAG00000003144	KIAA0825	protein_coding
CNVR407	7	96254960	96422037	167077	loss	ENSBTAG00000006107	SLF1	protein_coding
CNVR408	7	100490577	100564769	74192	loss	ENSBTAG00000020860	CHD1	protein_coding
CNVR409	7	104539246	104678614	139368	loss	ENSBTAG00000001485	PPIP5K2	protein_coding
CNVR409	7	104539246	104678614	139368	loss	ENSBTAG00000006133		pseudogene
CNVR409	7	104539246	104678614	139368	loss	ENSBTAG00000021471	GIN1	protein_coding
CNVR412	7	109881897	110087181	205284	loss	ENSBTAG00000019285		protein_coding
CNVR413	7	110668896	110771673	102777	loss	ENSBTAG00000003051	FER	protein_coding
CNVR414	8	95630	269322	173692	loss	ENSBTAG00000003124	MFSD14B	protein_coding
CNVR414	8	95630	269322	173692	loss	ENSBTAG00000045882	RF00001	rRNA
CNVR416	8	9535196	9686754	151558	loss	ENSBTAG00000010819	HMBOX1	protein_coding
CNVR417	8	10820164	10877691	57527	loss	ENSBTAG00000006551	ESCO2	protein_coding
CNVR417	8	10820164	10877691	57527	loss	ENSBTAG00000021069	PBK	protein_coding
CNVR419	8	17147385	17423729	276344	loss	ENSBTAG00000001223	CAAP1	protein_coding
CNVR419	8	17147385	17423729	276344	loss	ENSBTAG00000013011	PLAA	protein_coding
CNVR419	8	17147385	17423729	276344	loss	ENSBTAG00000019568	IFT74	protein_coding
CNVR419	8	17147385	17423729	276344	loss	ENSBTAG00000043983	LRRC19	protein_coding
CNVR421	8	23737583	23985363	247780	loss	ENSBTAG00000014124	MLLT3	protein_coding
CNVR422	8	24943413	25071175	127762	loss	ENSBTAG00000003097	DENND4C	protein_coding
CNVR424	8	26955095	27178949	223854	loss	ENSBTAG00000001847	CNTLN	protein_coding
CNVR425	8	28603486	28705702	102216	loss	ENSBTAG00000015788	CCDC171	protein_coding
CNVR426	8	31694632	31773924	79292	loss	ENSBTAG00000020985	TYRP1	protein_coding
CNVR431	8	41408514	41555974	147460	loss	ENSBTAG00000000819	RFX3	protein_coding
CNVR432	8	51329172	51390418	61246	loss	ENSBTAG00000008204	CARNMT1	protein_coding
CNVR432	8	51329172	51390418	61246	loss	ENSBTAG00000013231	C8H9orf40	protein_coding
CNVR433	8	53467071	53647856	180785	loss	ENSBTAG00000047788		protein_coding
CNVR434	8	61634559	61848642	214083	loss	ENSBTAG00000025859	ZCCHC7	protein_coding
CNVR435	8	65926793	65999696	72903	gain	ENSBTAG00000018095		protein_coding
CNVR436	8	72396609	72523721	127112	loss	ENSBTAG00000001125	ADAMDEC1	protein_coding
CNVR436	8	72396609	72523721	127112	loss	ENSBTAG00000037929	ADAM28	protein_coding
CNVR437	8	78378916	78556086	177170	loss	ENSBTAG00000006478	C8H9orf64	protein_coding
CNVR437	8	78378916	78556086	177170	loss	ENSBTAG00000020436	KIF27	protein_coding
CNVR437	8	78378916	78556086	177170	loss	ENSBTAG00000023523	GKAP1	protein_coding
CNVR437	8	78378916	78556086	177170	loss	ENSBTAG00000038779		pseudogene
CNVR438	8	80229374	80641805	412431	loss	ENSBTAG00000001016	NAA35	protein_coding
CNVR438	8	80229374	80641805	412431	loss	ENSBTAG00000001257	AGTPBP1	protein_coding
CNVR438	8	80229374	80641805	412431	loss	ENSBTAG00000031569	GOLM1	protein_coding
CNVR439	8	80890083	80975711	85628	loss	ENSBTAG00000001737	ZCCHC6	protein_coding
CNVR440	8	87998405	88087326	88921	loss	ENSBTAG00000006182		pseudogene
CNVR440	8	87998405	88087326	88921	loss	ENSBTAG00000047649	AUH	protein_coding
CNVR443	8	91776202	91963471	187269	loss	ENSBTAG00000021991	TMEFF1	protein_coding
CNVR443	8	91776202	91963471	187269	loss	ENSBTAG00000021992	CAVIN4	protein_coding
CNVR444	8	92850434	92904767	54333	loss	ENSBTAG00000015358	ALDOB	protein_coding
CNVR444	8	92850434	92904767	54333	loss	ENSBTAG00000020844	TMEM246	protein_coding
CNVR448	8	95822413	95998526	176113	gain	ENSBTAG00000046292		protein_coding
CNVR448	8	95822413	95998526	176113	gain	ENSBTAG00000036005		protein_coding
CNVR448	8	95822413	95998526	176113	gain	ENSBTAG00000016173		protein_coding
CNVR448	8	95822413	95998526	176113	gain	ENSBTAG00000036008		protein_coding
CNVR448	8	95822413	95998526	176113	gain	ENSBTAG00000000145		protein_coding
CNVR448	8	95822413	95998526	176113	gain	ENSBTAG00000048106		protein_coding
CNVR449	8	101819488	101889809	70321	gain	ENSBTAG00000002744	MUSK	protein_coding
CNVR450	8	103331447	103431776	100329	loss	ENSBTAG00000016750	PTBP3	protein_coding
CNVR450	8	103331447	103431776	100329	loss	ENSBTAG00000038335		protein_coding
CNVR451	9	10049	414618	404569	gain	ENSBTAG00000047705		processed_pseudogene
CNVR451	9	10049	414618	404569	gain	ENSBTAG00000048254	RF00001	rRNA
CNVR451	9	10049	414618	404569	gain	ENSBTAG00000036273		protein_coding
CNVR451	9	10049	414618	404569	gain	ENSBTAG00000015033		pseudogene
CNVR451	9	10049	414618	404569	gain	ENSBTAG00000047687		protein_coding
CNVR451	9	10049	414618	404569	gain	ENSBTAG00000045688	RF00026	snRNA
CNVR451	9	10049	414618	404569	gain	ENSBTAG00000047032		protein_coding
CNVR455	9	9703050	9775082	72032	both	ENSBTAG00000043707	RF00015	snRNA
CNVR456	9	15417248	15511313	94065	loss	ENSBTAG00000005869	SENP6	protein_coding
CNVR456	9	15417248	15511313	94065	loss	ENSBTAG00000032382		protein_coding
CNVR459	9	18663304	18876875	213571	loss	ENSBTAG00000020825	IRAK1BP1	protein_coding
CNVR459	9	18663304	18876875	213571	loss	ENSBTAG00000024688	PHIP	protein_coding
CNVR459	9	18663304	18876875	213571	loss	ENSBTAG00000043257	RF00026	snRNA
CNVR460	9	22281170	22352051	70881	loss	ENSBTAG00000026716	IBTK	protein_coding
CNVR460	9	22281170	22352051	70881	loss	ENSBTAG00000044293	RF01169	snoRNA
CNVR460	9	22281170	22352051	70881	loss	ENSBTAG00000044795		miRNA
CNVR462	9	30222172	30286871	64699	loss	ENSBTAG00000009575	TBC1D32	protein_coding
CNVR462	9	30222172	30286871	64699	loss	ENSBTAG00000035379		pseudogene
CNVR464	9	34317516	34523668	206152	loss	ENSBTAG00000003878	ZUP1	protein_coding
CNVR464	9	34317516	34523668	206152	loss	ENSBTAG00000004890		protein_coding
CNVR464	9	34317516	34523668	206152	loss	ENSBTAG00000011890	RSPH4A	protein_coding
CNVR464	9	34317516	34523668	206152	loss	ENSBTAG00000026672	SULT1C4	protein_coding
CNVR464	9	34317516	34523668	206152	loss	ENSBTAG00000026673	KPNA5	protein_coding
CNVR466	9	36574394	36677939	103545	loss	ENSBTAG00000000188	HS3ST5	protein_coding
CNVR468	9	40471284	40602886	131602	loss	ENSBTAG00000000409	CDC40	protein_coding
CNVR468	9	40471284	40602886	131602	loss	ENSBTAG00000016627	WASF1	protein_coding
CNVR469	9	42153923	42265350	111427	loss	ENSBTAG00000014592	AFG1L	protein_coding
CNVR471	9	45514198	45681423	167225	loss	ENSBTAG00000018790	BVES	protein_coding
CNVR471	9	45514198	45681423	167225	loss	ENSBTAG00000043973	LIN28B	protein_coding
CNVR472	9	47185392	47477706	292314	loss	ENSBTAG00000043068	RF00410	snoRNA
CNVR474	9	49879481	50021937	142456	loss	ENSBTAG00000020482	ASCC3	protein_coding
CNVR475	9	50916350	51080568	164218	loss	ENSBTAG00000015744	CCNC	protein_coding
CNVR475	9	50916350	51080568	164218	loss	ENSBTAG00000018528	USP45	protein_coding
CNVR475	9	50916350	51080568	164218	loss	ENSBTAG00000019729	COQ3	protein_coding
CNVR475	9	50916350	51080568	164218	loss	ENSBTAG00000019730	PNISR	protein_coding
CNVR475	9	50916350	51080568	164218	loss	ENSBTAG00000038931	TSTD3	protein_coding
CNVR476	9	52545033	52975287	430254	loss	ENSBTAG00000017170		protein_coding
CNVR479	9	61813916	62400053	586137	loss	ENSBTAG00000002725	RNGTT	protein_coding
CNVR479	9	61813916	62400053	586137	loss	ENSBTAG00000011667	PM20D2	protein_coding
CNVR479	9	61813916	62400053	586137	loss	ENSBTAG00000011672	GABRR1	protein_coding
CNVR479	9	61813916	62400053	586137	loss	ENSBTAG00000019110	PNRC1	protein_coding
CNVR479	9	61813916	62400053	586137	loss	ENSBTAG00000046235	SRSF12	protein_coding
CNVR480	9	63245257	63300954	55697	gain	ENSBTAG00000016967	RARS2	protein_coding
CNVR482	9	64745958	64848827	102869	loss	ENSBTAG00000018408	SNX14	protein_coding
CNVR483	9	67167644	67263701	96057	loss	ENSBTAG00000020829	PTPRK	protein_coding
CNVR484	9	70501867	70662914	161047	loss	ENSBTAG00000012403	ARG1	protein_coding
CNVR484	9	70501867	70662914	161047	loss	ENSBTAG00000012418	MED23	protein_coding
CNVR484	9	70501867	70662914	161047	loss	ENSBTAG00000020196	ENPP3	protein_coding
CNVR485	9	71562988	71705166	142178	loss	ENSBTAG00000026548		protein_coding
CNVR485	9	71562988	71705166	142178	loss	ENSBTAG00000038447		protein_coding
CNVR485	9	71562988	71705166	142178	loss	ENSBTAG00000039058		protein_coding
CNVR485	9	71562988	71705166	142178	loss	ENSBTAG00000040489		protein_coding
CNVR485	9	71562988	71705166	142178	loss	ENSBTAG00000040509	TAAR6	protein_coding
CNVR485	9	71562988	71705166	142178	loss	ENSBTAG00000047912		protein_coding
CNVR489	9	84244974	84433843	188869	loss	ENSBTAG00000008112	SHPRH	protein_coding
CNVR491	9	94991477	95211953	220476	loss	ENSBTAG00000002728	ARID1B	protein_coding
CNVR491	9	94991477	95211953	220476	loss	ENSBTAG00000045772		protein_coding
CNVR492	9	99626724	99727061	100337	loss	ENSBTAG00000011106	PACRG	protein_coding
CNVR493	9	100256038	100450508	194470	loss	ENSBTAG00000011593	QKI	protein_coding
CNVR493	9	100256038	100450508	194470	loss	ENSBTAG00000037598		protein_coding
CNVR494	9	103838370	103927141	88771	loss	ENSBTAG00000005557	AFDN	protein_coding
CNVR496	9	105448095	105552514	104419	loss	ENSBTAG00000003884	FAM120B	protein_coding
CNVR496	9	105448095	105552514	104419	loss	ENSBTAG00000031476	DLL1	protein_coding
CNVR497	10	6695924	6937787	241863	loss	ENSBTAG00000000081	COL4A3BP	protein_coding
CNVR497	10	6695924	6937787	241863	loss	ENSBTAG00000004028	POLK	protein_coding
CNVR497	10	6695924	6937787	241863	loss	ENSBTAG00000007840	HMGCR	protein_coding
CNVR498	10	8767080	8846461	79381	loss	ENSBTAG00000003263	TBCA	protein_coding
CNVR499	10	9156800	9245774	88974	loss	ENSBTAG00000005016	AP3B1	protein_coding
CNVR499	10	9156800	9245774	88974	loss	ENSBTAG00000028061	RF00001	rRNA
CNVR500	10	10550812	10610542	59730	loss	ENSBTAG00000006751	PAPD4	protein_coding
CNVR501	10	11460618	11552955	92337	loss	ENSBTAG00000000821	GPR137C	protein_coding
CNVR501	10	11460618	11552955	92337	loss	ENSBTAG00000015716	ERO1A	protein_coding
CNVR502	10	12302556	12415118	112562	loss	ENSBTAG00000014807	DPP8	protein_coding
CNVR502	10	12302556	12415118	112562	loss	ENSBTAG00000015155	HACD3	protein_coding
CNVR502	10	12302556	12415118	112562	loss	ENSBTAG00000015158	INTS14	protein_coding
CNVR502	10	12302556	12415118	112562	loss	ENSBTAG00000042761	RF00019	misc_RNA
CNVR503	10	14286516	14383028	96512	loss	ENSBTAG00000000218	MAP2K5	protein_coding
CNVR503	10	14286516	14383028	96512	loss	ENSBTAG00000013638	IQCH	protein_coding
CNVR503	10	14286516	14383028	96512	loss	ENSBTAG00000045628	C10H15orf61	protein_coding
CNVR504	10	14859799	14979267	119468	loss	ENSBTAG00000005564	PIAS1	protein_coding
CNVR505	10	17754672	17871599	116927	loss	ENSBTAG00000010944	LRRC49	protein_coding
CNVR506	10	18728827	18878078	149251	loss	ENSBTAG00000007433		protein_coding
CNVR507	10	19693816	19884593	190777	loss	ENSBTAG00000004990	NEO1	protein_coding
CNVR508	10	22210090	22305365	95275	loss	ENSBTAG00000000431	TRDC	protein_coding
CNVR508	10	22210090	22305365	95275	loss	ENSBTAG00000000432		protein_coding
CNVR509	10	22952910	22960303	7393	both	ENSBTAG00000000432		protein_coding
CNVR510	10	23160598	23413050	252452	both	ENSBTAG00000000432		protein_coding
CNVR510	10	23160598	23413050	252452	both	ENSBTAG00000036202		protein_coding
CNVR510	10	23160598	23413050	252452	both	ENSBTAG00000038565		protein_coding
CNVR510	10	23160598	23413050	252452	both	ENSBTAG00000047091		protein_coding
CNVR510	10	23160598	23413050	252452	both	ENSBTAG00000047312		protein_coding
CNVR510	10	23160598	23413050	252452	both	ENSBTAG00000048064		protein_coding
CNVR511	10	25516176	25577059	60883	loss	ENSBTAG00000006514	TRAV3	protein_coding
CNVR512	10	28385375	28525117	139742	loss	ENSBTAG00000006413	KATNBL1	protein_coding
CNVR512	10	28385375	28525117	139742	loss	ENSBTAG00000006416	EMC4	protein_coding
CNVR512	10	28385375	28525117	139742	loss	ENSBTAG00000016236	SLC12A6	protein_coding
CNVR514	10	38280704	38439355	158651	loss	ENSBTAG00000021087	UBR1	protein_coding
CNVR518	10	42687611	42840754	153143	loss	ENSBTAG00000004926	LRR1	protein_coding
CNVR518	10	42687611	42840754	153143	loss	ENSBTAG00000004930	DNAAF2	protein_coding
CNVR518	10	42687611	42840754	153143	loss	ENSBTAG00000004931	POLE2	protein_coding
CNVR518	10	42687611	42840754	153143	loss	ENSBTAG00000004933	KLHDC2	protein_coding
CNVR518	10	42687611	42840754	153143	loss	ENSBTAG00000004934	NEMF	protein_coding
CNVR518	10	42687611	42840754	153143	loss	ENSBTAG00000025564	RPL36AL	protein_coding
CNVR518	10	42687611	42840754	153143	loss	ENSBTAG00000031697	KLHDC1	protein_coding
CNVR518	10	42687611	42840754	153143	loss	ENSBTAG00000033891	MGAT2	protein_coding
CNVR518	10	42687611	42840754	153143	loss	ENSBTAG00000043867	RF00614	snoRNA
CNVR519	10	43099324	43220537	121213	loss	ENSBTAG00000005550	SOS2	protein_coding
CNVR519	10	43099324	43220537	121213	loss	ENSBTAG00000015200	L2HGDH	protein_coding
CNVR519	10	43099324	43220537	121213	loss	ENSBTAG00000029512	RF00003	snRNA
CNVR519	10	43099324	43220537	121213	loss	ENSBTAG00000043035	RF00026	snRNA
CNVR520	10	43377984	43602769	224785	loss	ENSBTAG00000001539	SAV1	protein_coding
CNVR520	10	43377984	43602769	224785	loss	ENSBTAG00000014312	ATL1	protein_coding
CNVR520	10	43377984	43602769	224785	loss	ENSBTAG00000014792	MAP4K5	protein_coding
CNVR521	10	45503268	45783109	279841	loss	ENSBTAG00000014493	TRIP4	protein_coding
CNVR521	10	45503268	45783109	279841	loss	ENSBTAG00000015808	ZNF609	protein_coding
CNVR521	10	45503268	45783109	279841	loss	ENSBTAG00000016823	CSNK1G1	protein_coding
CNVR521	10	45503268	45783109	279841	loss	ENSBTAG00000017641		protein_coding
CNVR521	10	45503268	45783109	279841	loss	ENSBTAG00000039462	PCLAF	protein_coding
CNVR522	10	48094040	48226400	132360	loss	ENSBTAG00000038920	VPS13C	protein_coding
CNVR523	10	51305855	51567559	261704	loss	ENSBTAG00000011319	SLTM	protein_coding
CNVR523	10	51305855	51567559	261704	loss	ENSBTAG00000012391	MINDY2	protein_coding
CNVR523	10	51305855	51567559	261704	loss	ENSBTAG00000014181	RNF111	protein_coding
CNVR523	10	51305855	51567559	261704	loss	ENSBTAG00000043145	RF00026	snRNA
CNVR524	10	53263650	53518241	254591	loss	ENSBTAG00000002586	TCF12	protein_coding
CNVR524	10	53263650	53518241	254591	loss	ENSBTAG00000039235		miRNA
CNVR524	10	53263650	53518241	254591	loss	ENSBTAG00000043372	RF00026	snRNA
CNVR525	10	53949424	54136657	187233	loss	ENSBTAG00000000271	MNS1	protein_coding
CNVR525	10	53949424	54136657	187233	loss	ENSBTAG00000031433	TEX9	protein_coding
CNVR527	10	59854963	60023206	168243	loss	ENSBTAG00000011916	USP8	protein_coding
CNVR527	10	59854963	60023206	168243	loss	ENSBTAG00000011929	USP50	protein_coding
CNVR527	10	59854963	60023206	168243	loss	ENSBTAG00000031165	TRPM7	protein_coding
CNVR527	10	59854963	60023206	168243	loss	ENSBTAG00000044670	RF00026	snRNA
CNVR527	10	59854963	60023206	168243	loss	ENSBTAG00000045682	RF00026	snRNA
CNVR527	10	59854963	60023206	168243	loss	ENSBTAG00000045913	RF00026	snRNA
CNVR528	10	60523777	61440950	917173	loss	ENSBTAG00000004011	GALK2	protein_coding
CNVR528	10	60523777	61440950	917173	loss	ENSBTAG00000004013	FGF7	protein_coding
CNVR528	10	60523777	61440950	917173	loss	ENSBTAG00000006201	DTWD1	protein_coding
CNVR528	10	60523777	61440950	917173	loss	ENSBTAG00000011936	ATP8B4	protein_coding
CNVR528	10	60523777	61440950	917173	loss	ENSBTAG00000013425	COPS2	protein_coding
CNVR528	10	60523777	61440950	917173	loss	ENSBTAG00000046224	RF00026	snRNA
CNVR528	10	60523777	61440950	917173	loss	ENSBTAG00000046553		protein_coding
CNVR529	10	68179385	68334411	155026	loss	ENSBTAG00000017713	KTN1	protein_coding
CNVR529	10	68179385	68334411	155026	loss	ENSBTAG00000047067	RF00001	rRNA
CNVR530	10	69850291	70058470	208179	loss	ENSBTAG00000012998	NAA30	protein_coding
CNVR530	10	69850291	70058470	208179	loss	ENSBTAG00000013042	EXOC5	protein_coding
CNVR530	10	69850291	70058470	208179	loss	ENSBTAG00000013043	AP5M1	protein_coding
CNVR530	10	69850291	70058470	208179	loss	ENSBTAG00000043327	RF00139	snoRNA
CNVR531	10	70750438	70989965	239527	loss	ENSBTAG00000002808	PSMA3	protein_coding
CNVR531	10	70750438	70989965	239527	loss	ENSBTAG00000004631	KIAA0586	protein_coding
CNVR531	10	70750438	70989965	239527	loss	ENSBTAG00000010503	TIMM9	protein_coding
CNVR531	10	70750438	70989965	239527	loss	ENSBTAG00000014392	ACTR10	protein_coding
CNVR531	10	70750438	70989965	239527	loss	ENSBTAG00000018898	ARID4A	protein_coding
CNVR532	10	77830141	78114917	284776	loss	ENSBTAG00000019819	FUT8	protein_coding
CNVR532	10	77830141	78114917	284776	loss	ENSBTAG00000038667		pseudogene
CNVR533	10	78908750	79443733	534983	loss	ENSBTAG00000004171	GPHN	protein_coding
CNVR535	10	85372380	85498822	126442	loss	ENSBTAG00000002843	ACOT4	protein_coding
CNVR535	10	85372380	85498822	126442	loss	ENSBTAG00000009783		protein_coding
CNVR535	10	85372380	85498822	126442	loss	ENSBTAG00000009788		protein_coding
CNVR535	10	85372380	85498822	126442	loss	ENSBTAG00000010270		protein_coding
CNVR535	10	85372380	85498822	126442	loss	ENSBTAG00000015930	DNAL1	protein_coding
CNVR536	10	101528452	101628784	100332	loss	ENSBTAG00000030432	TTC8	protein_coding
CNVR537	10	103816767	104080179	263412	loss	ENSBTAG00000000359	EIF3J	protein_coding
CNVR537	10	103816767	104080179	263412	loss	ENSBTAG00000000362	SPG11	protein_coding
CNVR537	10	103816767	104080179	263412	loss	ENSBTAG00000012545	CASC4	protein_coding
CNVR537	10	103816767	104080179	263412	loss	ENSBTAG00000015385	CTDSPL2	protein_coding
CNVR537	10	103816767	104080179	263412	loss	ENSBTAG00000044563	RF00020	snRNA
CNVR537	10	103816767	104080179	263412	loss	ENSBTAG00000045029	RF00020	snRNA
CNVR537	10	103816767	104080179	263412	loss	ENSBTAG00000045234	RF00026	snRNA
CNVR538	11	83889	193193	109304	loss	ENSBTAG00000015965	ZC3H8	protein_coding
CNVR538	11	83889	193193	109304	loss	ENSBTAG00000020646	ZC3H6	protein_coding
CNVR539	11	4173616	4236259	62643	loss	ENSBTAG00000018991	TSGA10	protein_coding
CNVR540	11	4675306	4828321	153015	loss	ENSBTAG00000012449		protein_coding
CNVR541	11	11837165	12230016	392851	loss	ENSBTAG00000020799	EXOC6B	protein_coding
CNVR541	11	11837165	12230016	392851	loss	ENSBTAG00000039263		protein_coding
CNVR541	11	11837165	12230016	392851	loss	ENSBTAG00000046679		pseudogene
CNVR542	11	13160135	13257856	97721	loss	ENSBTAG00000009242	ZNF638	protein_coding
CNVR543	11	14512320	14812138	299818	loss	ENSBTAG00000007734	MEMO1	protein_coding
CNVR543	11	14512320	14812138	299818	loss	ENSBTAG00000009246	DPY30	protein_coding
CNVR543	11	14512320	14812138	299818	loss	ENSBTAG00000010898	SLC30A6	protein_coding
CNVR543	11	14512320	14812138	299818	loss	ENSBTAG00000021694	SPAST	protein_coding
CNVR543	11	14512320	14812138	299818	loss	ENSBTAG00000033887		protein_coding
CNVR544	11	15003611	15144476	140865	loss	ENSBTAG00000027932	BIRC6	protein_coding
CNVR545	11	19337836	19538272	200436	loss	ENSBTAG00000014310	HEATR5B	protein_coding
CNVR545	11	19337836	19538272	200436	loss	ENSBTAG00000018590	STRN	protein_coding
CNVR546	11	21551925	21656279	104354	loss	ENSBTAG00000016442	MAP4K3	protein_coding
CNVR546	11	21551925	21656279	104354	loss	ENSBTAG00000024044	CDKL4	protein_coding
CNVR546	11	21551925	21656279	104354	loss	ENSBTAG00000032775		protein_coding
CNVR546	11	21551925	21656279	104354	loss	ENSBTAG00000043391	RF00026	snRNA
CNVR548	11	23599074	23737217	138143	loss	ENSBTAG00000026034		pseudogene
CNVR550	11	26039837	26280623	240786	loss	ENSBTAG00000013676	DYNC2LI1	protein_coding
CNVR550	11	26039837	26280623	240786	loss	ENSBTAG00000016365	ABCG5	protein_coding
CNVR550	11	26039837	26280623	240786	loss	ENSBTAG00000016366	ABCG8	protein_coding
CNVR550	11	26039837	26280623	240786	loss	ENSBTAG00000016368	LRPPRC	protein_coding
CNVR550	11	26039837	26280623	240786	loss	ENSBTAG00000032521	PLEKHH2	protein_coding
CNVR550	11	26039837	26280623	240786	loss	ENSBTAG00000043054	RF00211	snoRNA
CNVR551	11	26460794	26753728	292934	loss	ENSBTAG00000017421	SLC3A1	protein_coding
CNVR551	11	26460794	26753728	292934	loss	ENSBTAG00000017429	PREPL	protein_coding
CNVR551	11	26460794	26753728	292934	loss	ENSBTAG00000032519	CAMKMT	protein_coding
CNVR551	11	26460794	26753728	292934	loss	ENSBTAG00000043226	RF00438	snoRNA
CNVR552	11	29608577	29730793	122216	loss	ENSBTAG00000002742	MSH2	protein_coding
CNVR552	11	29608577	29730793	122216	loss	ENSBTAG00000006474	EPCAM	protein_coding
CNVR552	11	29608577	29730793	122216	loss	ENSBTAG00000042135	RF00554	snoRNA
CNVR553	11	30449065	30558447	109382	loss	ENSBTAG00000015151	FOXN2	protein_coding
CNVR556	11	32272344	32395914	123570	loss	ENSBTAG00000046199	NRXN1	protein_coding
CNVR558	11	34794393	35081860	287467	loss	ENSBTAG00000027786		pseudogene
CNVR559	11	38104000	38195144	91144	loss	ENSBTAG00000000545	PPP4R3B	protein_coding
CNVR559	11	38104000	38195144	91144	loss	ENSBTAG00000008909	PNPT1	protein_coding
CNVR560	11	47003800	47102447	98647	gain	ENSBTAG00000047185		protein_coding
CNVR560	11	47003800	47102447	98647	gain	ENSBTAG00000047029		protein_coding
CNVR561	11	47123538	47206059	82521	loss	ENSBTAG00000003408		protein_coding
CNVR561	11	47123538	47206059	82521	loss	ENSBTAG00000045514		protein_coding
CNVR561	11	47123538	47206059	82521	loss	ENSBTAG00000045659		protein_coding
CNVR567	11	59809617	59953372	143755	loss	ENSBTAG00000006027	USP34	protein_coding
CNVR568	11	61133854	61427895	294041	loss	ENSBTAG00000044173	EHBP1	protein_coding
CNVR570	11	65694352	65852879	158527	loss	ENSBTAG00000011727	ETAA1	protein_coding
CNVR571	11	69278998	69357111	78113	loss	ENSBTAG00000005014	LCLAT1	protein_coding
CNVR572	11	70865913	70986341	120428	loss	ENSBTAG00000012447	PPP1CB	protein_coding
CNVR572	11	70865913	70986341	120428	loss	ENSBTAG00000018196	WDR43	protein_coding
CNVR572	11	70865913	70986341	120428	loss	ENSBTAG00000031347	SPDYA	protein_coding
CNVR572	11	70865913	70986341	120428	loss	ENSBTAG00000048070	RF00325	snoRNA
CNVR573	11	74478406	74885012	406606	loss	ENSBTAG00000015007	NCOA1	protein_coding
CNVR573	11	74478406	74885012	406606	loss	ENSBTAG00000015012	PTRHD1	protein_coding
CNVR573	11	74478406	74885012	406606	loss	ENSBTAG00000015014	CENPO	protein_coding
CNVR573	11	74478406	74885012	406606	loss	ENSBTAG00000036858	RF00012	snoRNA
CNVR573	11	74478406	74885012	406606	loss	ENSBTAG00000037300		miRNA
CNVR573	11	74478406	74885012	406606	loss	ENSBTAG00000047575		protein_coding
CNVR574	11	75098286	75248626	150340	loss	ENSBTAG00000002033	UBXN2A	protein_coding
CNVR574	11	75098286	75248626	150340	loss	ENSBTAG00000017255	ATAD2B	protein_coding
CNVR575	11	78559406	78664164	104758	loss	ENSBTAG00000011155	PUM2	protein_coding
CNVR576	11	82986415	83044823	58408	loss	ENSBTAG00000014081	NBAS	protein_coding
CNVR579	11	88576392	88764841	188449	loss	ENSBTAG00000021187	ID2	protein_coding
CNVR580	11	96562216	96756491	194275	loss	ENSBTAG00000013314	PBX3	protein_coding
CNVR582	11	102814691	102896252	81561	loss	ENSBTAG00000004092	AK8	protein_coding
CNVR583	11	103644879	104094452	449573	loss	ENSBTAG00000000054	SNAPC4	protein_coding
CNVR583	11	103644879	104094452	449573	loss	ENSBTAG00000001352	ENTR1	protein_coding
CNVR583	11	103644879	104094452	449573	loss	ENSBTAG00000001353	PMPCA	protein_coding
CNVR583	11	103644879	104094452	449573	loss	ENSBTAG00000001354	INPP5E	protein_coding
CNVR583	11	103644879	104094452	449573	loss	ENSBTAG00000006572	CARD9	protein_coding
CNVR583	11	103644879	104094452	449573	loss	ENSBTAG00000011124	LHX3	protein_coding
CNVR583	11	103644879	104094452	449573	loss	ENSBTAG00000011129	QSOX2	protein_coding
CNVR583	11	103644879	104094452	449573	loss	ENSBTAG00000012880	DNLZ	protein_coding
CNVR583	11	103644879	104094452	449573	loss	ENSBTAG00000018799	GPSM1	protein_coding
CNVR583	11	103644879	104094452	449573	loss	ENSBTAG00000022799	NOTCH1	protein_coding
CNVR583	11	103644879	104094452	449573	loss	ENSBTAG00000023064	CCDC187	protein_coding
CNVR583	11	103644879	104094452	449573	loss	ENSBTAG00000023933	SEC16A	protein_coding
CNVR583	11	103644879	104094452	449573	loss	ENSBTAG00000046939	TMEM250	protein_coding
CNVR584	11	104543387	104679644	136257	loss	ENSBTAG00000004508	DBH	protein_coding
CNVR584	11	104543387	104679644	136257	loss	ENSBTAG00000004510	SARDH	protein_coding
CNVR584	11	104543387	104679644	136257	loss	ENSBTAG00000004511	VAV2	protein_coding
CNVR585	11	106196578	106459392	262814	both	ENSBTAG00000000933	CCDC183	protein_coding
CNVR585	11	106196578	106459392	262814	both	ENSBTAG00000001206	LCN15	protein_coding
CNVR585	11	106196578	106459392	262814	both	ENSBTAG00000005688	MRPS2	protein_coding
CNVR585	11	106196578	106459392	262814	both	ENSBTAG00000009599	LCN1	protein_coding
CNVR585	11	106196578	106459392	262814	both	ENSBTAG00000010497	TRAF2	protein_coding
CNVR585	11	106196578	106459392	262814	both	ENSBTAG00000010515	FBXW5	protein_coding
CNVR585	11	106196578	106459392	262814	both	ENSBTAG00000010520	C8G	protein_coding
CNVR585	11	106196578	106459392	262814	both	ENSBTAG00000013889	TMEM141	protein_coding
CNVR585	11	106196578	106459392	262814	both	ENSBTAG00000015074	PTGDS	protein_coding
CNVR585	11	106196578	106459392	262814	both	ENSBTAG00000015081	PAXX	protein_coding
CNVR585	11	106196578	106459392	262814	both	ENSBTAG00000015085	CLIC3	protein_coding
CNVR585	11	106196578	106459392	262814	both	ENSBTAG00000016144	LCN10	protein_coding
CNVR585	11	106196578	106459392	262814	both	ENSBTAG00000016148		protein_coding
CNVR585	11	106196578	106459392	262814	both	ENSBTAG00000017005	LCN8	protein_coding
CNVR585	11	106196578	106459392	262814	both	ENSBTAG00000021549	PHPT1	protein_coding
CNVR585	11	106196578	106459392	262814	both	ENSBTAG00000021550	MAMDC4	protein_coding
CNVR585	11	106196578	106459392	262814	both	ENSBTAG00000023776	C11H9orf116	protein_coding
CNVR585	11	106196578	106459392	262814	both	ENSBTAG00000030296		protein_coding
CNVR585	11	106196578	106459392	262814	both	ENSBTAG00000030302	EDF1	protein_coding
CNVR585	11	106196578	106459392	262814	both	ENSBTAG00000038440		protein_coding
CNVR585	11	106196578	106459392	262814	both	ENSBTAG00000039531		protein_coding
CNVR585	11	106196578	106459392	262814	both	ENSBTAG00000039573	RABL6	protein_coding
CNVR585	11	106196578	106459392	262814	both	ENSBTAG00000039708	AJM1	protein_coding
CNVR585	11	106196578	106459392	262814	both	ENSBTAG00000046516	FUT7	protein_coding
CNVR585	11	106196578	106459392	262814	both	ENSBTAG00000047254	ABCA2	protein_coding
CNVR585	11	106196578	106459392	262814	both	ENSBTAG00000047297		protein_coding
CNVR586	11	106864570	107024981	160411	loss	ENSBTAG00000047998	COL5A1	protein_coding
CNVR587	12	2260150	2381560	121410	loss	ENSBTAG00000012443	DIAPH3	protein_coding
CNVR593	12	11853415	11911028	57613	loss	ENSBTAG00000001133	VWA8	protein_coding
CNVR594	12	12037633	12764014	726381	loss	ENSBTAG00000001133	VWA8	protein_coding
CNVR594	12	12037633	12764014	726381	loss	ENSBTAG00000008924	TNFSF11	protein_coding
CNVR594	12	12037633	12764014	726381	loss	ENSBTAG00000013879	DGKH	protein_coding
CNVR594	12	12037633	12764014	726381	loss	ENSBTAG00000014752	AKAP11	protein_coding
CNVR595	12	16097311	16187847	90536	loss	ENSBTAG00000007067	ZC3H13	protein_coding
CNVR595	12	16097311	16187847	90536	loss	ENSBTAG00000007073	CPB2	protein_coding
CNVR596	12	18083157	18283214	200057	loss	ENSBTAG00000003109	ITM2B	protein_coding
CNVR596	12	18083157	18283214	200057	loss	ENSBTAG00000003560		protein_coding
CNVR596	12	18083157	18283214	200057	loss	ENSBTAG00000006640	RB1	protein_coding
CNVR596	12	18083157	18283214	200057	loss	ENSBTAG00000006645	LPAR6	protein_coding
CNVR597	12	19063506	19132446	68940	loss	ENSBTAG00000007329	SETDB2	protein_coding
CNVR597	12	19063506	19132446	68940	loss	ENSBTAG00000029179	RF00001	rRNA
CNVR597	12	19063506	19132446	68940	loss	ENSBTAG00000034222	CAB39L	protein_coding
CNVR598	12	25968692	26474785	506093	loss	ENSBTAG00000019268		protein_coding
CNVR598	12	25968692	26474785	506093	loss	ENSBTAG00000022991	NBEA	protein_coding
CNVR598	12	25968692	26474785	506093	loss	ENSBTAG00000034069	MAB21L1	protein_coding
CNVR599	12	27335771	27426156	90385	loss	ENSBTAG00000010787	RFC3	protein_coding
CNVR600	12	28314627	28449408	134781	loss	ENSBTAG00000011597	PDS5B	protein_coding
CNVR602	12	29738998	29882765	143767	loss	ENSBTAG00000005012	HSPH1	protein_coding
CNVR602	12	29738998	29882765	143767	loss	ENSBTAG00000016052		protein_coding
CNVR603	12	30828044	31014377	186333	loss	ENSBTAG00000012170	UBL3	protein_coding
CNVR603	12	30828044	31014377	186333	loss	ENSBTAG00000018577	SLC7A1	protein_coding
CNVR609	12	39876602	40546517	669915	loss	ENSBTAG00000032984		protein_coding
CNVR610	12	40765071	40868159	103088	loss	ENSBTAG00000045687		miRNA
CNVR616	12	46383228	46552215	168987	loss	ENSBTAG00000043985		protein_coding
CNVR616	12	46383228	46552215	168987	loss	ENSBTAG00000047390		miRNA
CNVR617	12	47788773	48005081	216308	loss	ENSBTAG00000019886	BORA	protein_coding
CNVR617	12	47788773	48005081	216308	loss	ENSBTAG00000019889	DIS3	protein_coding
CNVR617	12	47788773	48005081	216308	loss	ENSBTAG00000019895	PIBF1	protein_coding
CNVR618	12	50827189	50889752	62563	loss	ENSBTAG00000005760	TBC1D4	protein_coding
CNVR620	12	52553754	52673425	119671	loss	ENSBTAG00000018851	MYCBP2	protein_coding
CNVR621	12	54733123	54907111	173988	loss	ENSBTAG00000017573	RBM26	protein_coding
CNVR623	12	57694076	57786477	92401	loss	ENSBTAG00000045950		pseudogene
CNVR626	12	62602047	62868826	266779	loss	ENSBTAG00000010129	SLITRK5	protein_coding
CNVR629	12	66798005	66856164	58159	loss	ENSBTAG00000008708	GPC5	protein_coding
CNVR634	12	74840021	74980172	140151	both	ENSBTAG00000023309		protein_coding
CNVR635	12	75391198	75579245	188047	both	ENSBTAG00000026070		protein_coding
CNVR637	12	77059715	77188437	128722	loss	ENSBTAG00000004401	UGGT2	protein_coding
CNVR638	12	80924626	81051206	126580	loss	ENSBTAG00000010672	PCCA	protein_coding
CNVR638	12	80924626	81051206	126580	loss	ENSBTAG00000043343	RF00026	snRNA
CNVR640	12	84323495	84524504	201009	loss	ENSBTAG00000045408	RF00026	snRNA
CNVR642	12	87183049	87424557	241508	loss	ENSBTAG00000025220	FAM155A	protein_coding
CNVR643	12	87575746	87753632	177886	loss	ENSBTAG00000002432	ABHD13	protein_coding
CNVR643	12	87575746	87753632	177886	loss	ENSBTAG00000011563		protein_coding
CNVR643	12	87575746	87753632	177886	loss	ENSBTAG00000015868	LIG4	protein_coding
CNVR643	12	87575746	87753632	177886	loss	ENSBTAG00000045907	TNFSF13B	protein_coding
CNVR644	12	89125775	89182471	56696	loss	ENSBTAG00000025210	COL4A2	protein_coding
CNVR644	12	89125775	89182471	56696	loss	ENSBTAG00000031962	RAB20	protein_coding
CNVR645	12	89237650	89360668	123018	loss	ENSBTAG00000004041	ANKRD10	protein_coding
CNVR645	12	89237650	89360668	123018	loss	ENSBTAG00000011466	NAXD	protein_coding
CNVR645	12	89237650	89360668	123018	loss	ENSBTAG00000011471	CARS2	protein_coding
CNVR645	12	89237650	89360668	123018	loss	ENSBTAG00000025211	ING1	protein_coding
CNVR646	12	90403657	90789716	386059	loss	ENSBTAG00000007411	F7	protein_coding
CNVR646	12	90403657	90789716	386059	loss	ENSBTAG00000010242	LAMP1	protein_coding
CNVR646	12	90403657	90789716	386059	loss	ENSBTAG00000010246	GRTP1	protein_coding
CNVR646	12	90403657	90789716	386059	loss	ENSBTAG00000015704	TMCO3	protein_coding
CNVR646	12	90403657	90789716	386059	loss	ENSBTAG00000016385	F10	protein_coding
CNVR646	12	90403657	90789716	386059	loss	ENSBTAG00000017289	MCF2L	protein_coding
CNVR646	12	90403657	90789716	386059	loss	ENSBTAG00000018671	DCUN1D2	protein_coding
CNVR646	12	90403657	90789716	386059	loss	ENSBTAG00000019440	PROZ	protein_coding
CNVR646	12	90403657	90789716	386059	loss	ENSBTAG00000019645	TFDP1	protein_coding
CNVR646	12	90403657	90789716	386059	loss	ENSBTAG00000019961	ATP4B	protein_coding
CNVR646	12	90403657	90789716	386059	loss	ENSBTAG00000019963	GRK1	protein_coding
CNVR646	12	90403657	90789716	386059	loss	ENSBTAG00000020093	CUL4A	protein_coding
CNVR646	12	90403657	90789716	386059	loss	ENSBTAG00000020928	ADPRHL1	protein_coding
CNVR646	12	90403657	90789716	386059	loss	ENSBTAG00000021725	PCID2	protein_coding
CNVR646	12	90403657	90789716	386059	loss	ENSBTAG00000045250	bta-mir-2302	miRNA
CNVR648	13	170016	329928	159912	both	ENSBTAG00000008177		pseudogene
CNVR648	13	170016	329928	159912	both	ENSBTAG00000024139		protein_coding
CNVR649	13	588598	719908	131310	loss	ENSBTAG00000035323	TMX4	protein_coding
CNVR652	13	14916644	15218135	301491	loss	ENSBTAG00000045036	RF00026	snRNA
CNVR652	13	14916644	15218135	301491	loss	ENSBTAG00000045874		miRNA
CNVR652	13	14916644	15218135	301491	loss	ENSBTAG00000048047		protein_coding
CNVR653	13	18053081	18179388	126307	loss	ENSBTAG00000005136	ABI1	protein_coding
CNVR653	13	18053081	18179388	126307	loss	ENSBTAG00000017278	ACBD5	protein_coding
CNVR654	13	18490874	18697774	206900	loss	ENSBTAG00000007133	CUL2	protein_coding
CNVR654	13	18490874	18697774	206900	loss	ENSBTAG00000016060	CREM	protein_coding
CNVR655	13	20352649	20615821	263172	loss	ENSBTAG00000002675	CCDC7	protein_coding
CNVR655	13	20352649	20615821	263172	loss	ENSBTAG00000043964	ARL5B	protein_coding
CNVR656	13	20965563	21042957	77394	loss	ENSBTAG00000037969		protein_coding
CNVR657	13	23201876	23416895	215019	loss	ENSBTAG00000033315	DNAJC1	protein_coding
CNVR657	13	23201876	23416895	215019	loss	ENSBTAG00000044074	MLLT10	protein_coding
CNVR658	13	23685721	23751564	65843	loss	ENSBTAG00000003589	COMMD3	protein_coding
CNVR658	13	23685721	23751564	65843	loss	ENSBTAG00000015584	BMI1	protein_coding
CNVR658	13	23685721	23751564	65843	loss	ENSBTAG00000033291	SPAG6	protein_coding
CNVR659	13	33423542	33538709	115167	loss	ENSBTAG00000001552	EPC1	protein_coding
CNVR659	13	33423542	33538709	115167	loss	ENSBTAG00000043839		miRNA
CNVR660	13	34646767	34697844	51077	loss	ENSBTAG00000016294	ZNF438	protein_coding
CNVR661	13	36782813	36833775	50962	loss	ENSBTAG00000017354	MPP7	protein_coding
CNVR662	13	43907827	44040263	132436	gain	ENSBTAG00000022571	AKR1C3	protein_coding
CNVR662	13	43907827	44040263	132436	gain	ENSBTAG00000039289		protein_coding
CNVR662	13	43907827	44040263	132436	gain	ENSBTAG00000022564	AKR1C4	protein_coding
CNVR662	13	43907827	44040263	132436	gain	ENSBTAG00000021368		protein_coding
CNVR664	13	46594615	46707097	112482	loss	ENSBTAG00000000683	WDR37	protein_coding
CNVR664	13	46594615	46707097	112482	loss	ENSBTAG00000004075	IDI1	protein_coding
CNVR664	13	46594615	46707097	112482	loss	ENSBTAG00000014194	ADARB2	protein_coding
CNVR664	13	46594615	46707097	112482	loss	ENSBTAG00000014917	GTPBP4	protein_coding
CNVR665	13	55332494	55428804	96310	loss	ENSBTAG00000003061	LAMA5	protein_coding
CNVR665	13	55332494	55428804	96310	loss	ENSBTAG00000003163	RBBP8NL	protein_coding
CNVR665	13	55332494	55428804	96310	loss	ENSBTAG00000020795	RPS21	protein_coding
CNVR665	13	55332494	55428804	96310	loss	ENSBTAG00000020797	CABLES2	protein_coding
CNVR665	13	55332494	55428804	96310	loss	ENSBTAG00000045225	bta-mir-2306	miRNA
CNVR666	13	57143088	57198685	55597	loss	ENSBTAG00000003608	SYCP2	protein_coding
CNVR667	13	63067797	63189438	121641	gain	ENSBTAG00000031376	BPIFA2C	protein_coding
CNVR667	13	63067797	63189438	121641	gain	ENSBTAG00000031375		protein_coding
CNVR667	13	63067797	63189438	121641	gain	ENSBTAG00000011704		protein_coding
CNVR667	13	63067797	63189438	121641	gain	ENSBTAG00000019752	BPIFA2B	protein_coding
CNVR668	13	66695382	66746010	50628	loss	ENSBTAG00000011541	RBL1	protein_coding
CNVR668	13	66695382	66746010	50628	loss	ENSBTAG00000013737	MROH8	protein_coding
CNVR669	13	74944491	75052136	107645	gain	ENSBTAG00000045630		protein_coding
CNVR669	13	74944491	75052136	107645	gain	ENSBTAG00000026119	PTI	protein_coding
CNVR669	13	74944491	75052136	107645	gain	ENSBTAG00000017328		protein_coding
CNVR670	13	76745657	76879047	133390	loss	ENSBTAG00000007489	NCOA3	protein_coding
CNVR671	13	80423547	80649272	225725	loss	ENSBTAG00000001512	ZFP64	protein_coding
CNVR671	13	80423547	80649272	225725	loss	ENSBTAG00000030564		protein_coding
CNVR671	13	80423547	80649272	225725	loss	ENSBTAG00000047987		miRNA
CNVR672	14	1549928	1868908	318980	loss	ENSBTAG00000000856	FBXL6	protein_coding
CNVR672	14	1549928	1868908	318980	loss	ENSBTAG00000000857	SLC52A2	protein_coding
CNVR672	14	1549928	1868908	318980	loss	ENSBTAG00000004761	FOXH1	protein_coding
CNVR672	14	1549928	1868908	318980	loss	ENSBTAG00000004969	LRRC14	protein_coding
CNVR672	14	1549928	1868908	318980	loss	ENSBTAG00000004970	LRRC24	protein_coding
CNVR672	14	1549928	1868908	318980	loss	ENSBTAG00000007186	ARHGAP39	protein_coding
CNVR672	14	1549928	1868908	318980	loss	ENSBTAG00000007749	TONSL	protein_coding
CNVR672	14	1549928	1868908	318980	loss	ENSBTAG00000007753	KIFC2	protein_coding
CNVR672	14	1549928	1868908	318980	loss	ENSBTAG00000007834	PPP1R16A	protein_coding
CNVR672	14	1549928	1868908	318980	loss	ENSBTAG00000007835	GPT	protein_coding
CNVR672	14	1549928	1868908	318980	loss	ENSBTAG00000007838	MFSD3	protein_coding
CNVR672	14	1549928	1868908	318980	loss	ENSBTAG00000008355	CPSF1	protein_coding
CNVR672	14	1549928	1868908	318980	loss	ENSBTAG00000009811	BOP1	protein_coding
CNVR672	14	1549928	1868908	318980	loss	ENSBTAG00000009816	SCX	protein_coding
CNVR672	14	1549928	1868908	318980	loss	ENSBTAG00000010276	RECQL4	protein_coding
CNVR672	14	1549928	1868908	318980	loss	ENSBTAG00000011064	ADCK5	protein_coding
CNVR672	14	1549928	1868908	318980	loss	ENSBTAG00000014458	MROH1	protein_coding
CNVR672	14	1549928	1868908	318980	loss	ENSBTAG00000020751	HSF1	protein_coding
CNVR672	14	1549928	1868908	318980	loss	ENSBTAG00000026320	VPS28	protein_coding
CNVR672	14	1549928	1868908	318980	loss	ENSBTAG00000026356	DGAT1	protein_coding
CNVR672	14	1549928	1868908	318980	loss	ENSBTAG00000035158	TMEM249	protein_coding
CNVR672	14	1549928	1868908	318980	loss	ENSBTAG00000035254	CYHR1	protein_coding
CNVR672	14	1549928	1868908	318980	loss	ENSBTAG00000045478	bta-mir-2308	miRNA
CNVR672	14	1549928	1868908	318980	loss	ENSBTAG00000046026	SLC39A4	protein_coding
CNVR672	14	1549928	1868908	318980	loss	ENSBTAG00000046031	C14H8orf82	protein_coding
CNVR672	14	1549928	1868908	318980	loss	ENSBTAG00000046208	SCRT1	protein_coding
CNVR673	14	2006872	2230450	223578	loss	ENSBTAG00000000312	GRINA	protein_coding
CNVR673	14	2006872	2230450	223578	loss	ENSBTAG00000008079	NRBP2	protein_coding
CNVR673	14	2006872	2230450	223578	loss	ENSBTAG00000008421	SCRIB	protein_coding
CNVR673	14	2006872	2230450	223578	loss	ENSBTAG00000009677	PARP10	protein_coding
CNVR673	14	2006872	2230450	223578	loss	ENSBTAG00000011922	PLEC	protein_coding
CNVR673	14	2006872	2230450	223578	loss	ENSBTAG00000037493	PUF60	protein_coding
CNVR673	14	2006872	2230450	223578	loss	ENSBTAG00000038682	FAM83H	protein_coding
CNVR673	14	2006872	2230450	223578	loss	ENSBTAG00000044263	bta-mir-2309	miRNA
CNVR673	14	2006872	2230450	223578	loss	ENSBTAG00000045727		pseudogene
CNVR674	14	2790501	3041952	251451	loss	ENSBTAG00000005063	THEM6	protein_coding
CNVR674	14	2790501	3041952	251451	loss	ENSBTAG00000005762	LYNX1	protein_coding
CNVR674	14	2790501	3041952	251451	loss	ENSBTAG00000006385	ADGRB1	protein_coding
CNVR674	14	2790501	3041952	251451	loss	ENSBTAG00000016209	SLURP1	protein_coding
CNVR674	14	2790501	3041952	251451	loss	ENSBTAG00000016210	LYPD2	protein_coding
CNVR674	14	2790501	3041952	251451	loss	ENSBTAG00000021639	ARC	protein_coding
CNVR674	14	2790501	3041952	251451	loss	ENSBTAG00000026340		protein_coding
CNVR674	14	2790501	3041952	251451	loss	ENSBTAG00000034498	LY6D	protein_coding
CNVR674	14	2790501	3041952	251451	loss	ENSBTAG00000047022	PSCA	protein_coding
CNVR675	14	3895208	4070255	175047	loss	ENSBTAG00000009578	PTK2	protein_coding
CNVR675	14	3895208	4070255	175047	loss	ENSBTAG00000029865		miRNA
CNVR676	14	9529801	9605099	75298	loss	ENSBTAG00000006869	PHF20L1	protein_coding
CNVR677	14	18068237	18149490	81253	loss	ENSBTAG00000002002	ATAD2	protein_coding
CNVR677	14	18068237	18149490	81253	loss	ENSBTAG00000015334	ZHX1	protein_coding
CNVR679	14	25211447	25429707	218260	loss	ENSBTAG00000004924	PENK	protein_coding
CNVR681	14	33246785	33304950	58165	loss	ENSBTAG00000014689	CSPP1	protein_coding
CNVR682	14	40453647	40571538	117891	loss	ENSBTAG00000004411	CRISPLD1	protein_coding
CNVR682	14	40453647	40571538	117891	loss	ENSBTAG00000047574		pseudogene
CNVR683	14	40832903	40991913	159010	loss	ENSBTAG00000008280	HNF4G	protein_coding
CNVR686	14	44047994	44141376	93382	loss	ENSBTAG00000016284	IL7	protein_coding
CNVR686	14	44047994	44141376	93382	loss	ENSBTAG00000018902	ZC2HC1A	protein_coding
CNVR687	14	50857512	51017829	160317	loss	ENSBTAG00000017694	TRPS1	protein_coding
CNVR689	14	52937698	53003780	66082	loss	ENSBTAG00000039068	CSMD3	protein_coding
CNVR690	14	53788297	54175673	387376	loss	ENSBTAG00000038281	CSMD3	protein_coding
CNVR690	14	53788297	54175673	387376	loss	ENSBTAG00000045061		miRNA
CNVR690	14	53788297	54175673	387376	loss	ENSBTAG00000048026		miRNA
CNVR691	14	54371190	54516065	144875	loss	ENSBTAG00000038281	CSMD3	protein_coding
CNVR692	14	55271089	56419537	1148448	loss	ENSBTAG00000042375	RF00026	snRNA
CNVR692	14	55271089	56419537	1148448	loss	ENSBTAG00000043367	RF00020	snRNA
CNVR693	14	57188148	57341767	153619	loss	ENSBTAG00000007386	NUDCD1	protein_coding
CNVR693	14	57188148	57341767	153619	loss	ENSBTAG00000007387	ENY2	protein_coding
CNVR693	14	57188148	57341767	153619	loss	ENSBTAG00000026247		protein_coding
CNVR694	14	58063477	58438290	374813	loss	ENSBTAG00000006702	EIF3E	protein_coding
CNVR694	14	58063477	58438290	374813	loss	ENSBTAG00000010006	EMC2	protein_coding
CNVR695	14	59984957	60079018	94061	loss	ENSBTAG00000008285	OXR1	protein_coding
CNVR695	14	59984957	60079018	94061	loss	ENSBTAG00000018352	ABRA	protein_coding
CNVR697	14	61391600	61667412	275812	loss	ENSBTAG00000001649	ZFPM2	protein_coding
CNVR697	14	61391600	61667412	275812	loss	ENSBTAG00000038276		miRNA
CNVR698	14	62246259	62305713	59454	loss	ENSBTAG00000011516	LRP12	protein_coding
CNVR698	14	62246259	62305713	59454	loss	ENSBTAG00000021240	DCSTAMP	protein_coding
CNVR699	14	62627737	62704716	76979	both	ENSBTAG00000003827	RIMS2	protein_coding
CNVR700	14	64285691	64349216	63525	loss	ENSBTAG00000021208	RRM2B	protein_coding
CNVR700	14	64285691	64349216	63525	loss	ENSBTAG00000021209	UBR5	protein_coding
CNVR700	14	64285691	64349216	63525	loss	ENSBTAG00000043335	RF00026	snRNA
CNVR701	14	66248215	66650461	402246	loss	ENSBTAG00000014130	MGC148714	protein_coding
CNVR701	14	66248215	66650461	402246	loss	ENSBTAG00000017833	RNF19A	protein_coding
CNVR701	14	66248215	66650461	402246	loss	ENSBTAG00000019793	RGS22	protein_coding
CNVR701	14	66248215	66650461	402246	loss	ENSBTAG00000019795	FBXO43	protein_coding
CNVR701	14	66248215	66650461	402246	loss	ENSBTAG00000032544	SPAG1	protein_coding
CNVR702	14	66942233	67489095	546862	both	ENSBTAG00000005855		pseudogene
CNVR702	14	66942233	67489095	546862	both	ENSBTAG00000012357		protein_coding
CNVR702	14	66942233	67489095	546862	both	ENSBTAG00000026233		protein_coding
CNVR702	14	66942233	67489095	546862	both	ENSBTAG00000030020	bta-mir-599	miRNA
CNVR702	14	66942233	67489095	546862	both	ENSBTAG00000037291	bta-mir-875	miRNA
CNVR702	14	66942233	67489095	546862	both	ENSBTAG00000047534		protein_coding
CNVR703	14	71761473	71928766	167293	loss	ENSBTAG00000004902	INTS8	protein_coding
CNVR703	14	71761473	71928766	167293	loss	ENSBTAG00000004906	CCNE2	protein_coding
CNVR703	14	71761473	71928766	167293	loss	ENSBTAG00000013621	DPY19L4	protein_coding
CNVR704	14	73600487	73764006	163519	loss	ENSBTAG00000047532	TRIQK	protein_coding
CNVR709	14	81483968	81613196	129228	both	ENSBTAG00000043332	RF00026	snRNA
CNVR712	14	83547949	83615008	67059	loss	ENSBTAG00000015333	TAF2	protein_coding
CNVR713	14	83769163	83824836	55673	loss	ENSBTAG00000015341	DEPTOR	protein_coding
CNVR714	14	84125517	84241613	116096	loss	ENSBTAG00000006767	MRPL13	protein_coding
CNVR714	14	84125517	84241613	116096	loss	ENSBTAG00000006770	MTBP	protein_coding
CNVR716	15	803960	922140	118180	both	ENSBTAG00000003930		protein_coding
CNVR716	15	803960	922140	118180	both	ENSBTAG00000046028		protein_coding
CNVR716	15	803960	922140	118180	both	ENSBTAG00000047552		miRNA
CNVR718	15	1621109	1680879	59770	loss	ENSBTAG00000008925	MRE11	protein_coding
CNVR722	15	3426781	3633274	206493	loss	ENSBTAG00000020884	CASP4	protein_coding
CNVR723	15	4570389	4627617	57228	loss	ENSBTAG00000034827	PDGFD	protein_coding
CNVR724	15	5666640	5776802	110162	loss	ENSBTAG00000003087	DCUN1D5	protein_coding
CNVR724	15	5666640	5776802	110162	loss	ENSBTAG00000019309		protein_coding
CNVR725	15	9680718	9842462	161744	loss	ENSBTAG00000020466		protein_coding
CNVR732	15	17050575	17153857	103282	loss	ENSBTAG00000044144	GUCY1A2	protein_coding
CNVR733	15	20463284	20557246	93962	loss	ENSBTAG00000008732	ZC3H12C	protein_coding
CNVR734	15	20645813	20762546	116733	loss	ENSBTAG00000004672	RDX	protein_coding
CNVR736	15	31464110	31619191	155081	loss	ENSBTAG00000021343	ARHGEF12	protein_coding
CNVR737	15	35856252	35935866	79614	loss	ENSBTAG00000004901		protein_coding
CNVR739	15	36677375	36843061	165686	loss	ENSBTAG00000044185	SOX6	protein_coding
CNVR740	15	39526570	39806000	279430	loss	ENSBTAG00000009061	FAR1	protein_coding
CNVR740	15	39526570	39806000	279430	loss	ENSBTAG00000013033	BTBD10	protein_coding
CNVR740	15	39526570	39806000	279430	loss	ENSBTAG00000019080	PTH	protein_coding
CNVR740	15	39526570	39806000	279430	loss	ENSBTAG00000042449	RF00334	snoRNA
CNVR740	15	39526570	39806000	279430	loss	ENSBTAG00000045299	bta-mir-2285b-1	miRNA
CNVR741	15	41303655	41431114	127459	loss	ENSBTAG00000010919	USP47	protein_coding
CNVR741	15	41303655	41431114	127459	loss	ENSBTAG00000047242	RF00017	misc_RNA
CNVR742	15	43191872	43308530	116658	loss	ENSBTAG00000043981	SBF2	protein_coding
CNVR743	15	43779412	43879194	99782	loss	ENSBTAG00000027722	IPO7	protein_coding
CNVR743	15	43779412	43879194	99782	loss	ENSBTAG00000043305	RF00319	snoRNA
CNVR744	15	46220061	46597707	377646	both	ENSBTAG00000002289	NLRP14	protein_coding
CNVR744	15	46220061	46597707	377646	both	ENSBTAG00000003638	ZNF215	protein_coding
CNVR744	15	46220061	46597707	377646	both	ENSBTAG00000018490	OR2D2	protein_coding
CNVR744	15	46220061	46597707	377646	both	ENSBTAG00000019144	OR6A2	protein_coding
CNVR744	15	46220061	46597707	377646	both	ENSBTAG00000020289	ZNF214	protein_coding
CNVR744	15	46220061	46597707	377646	both	ENSBTAG00000026441		protein_coding
CNVR744	15	46220061	46597707	377646	both	ENSBTAG00000032050		protein_coding
CNVR744	15	46220061	46597707	377646	both	ENSBTAG00000032052		protein_coding
CNVR744	15	46220061	46597707	377646	both	ENSBTAG00000032056	OR10A4	protein_coding
CNVR744	15	46220061	46597707	377646	both	ENSBTAG00000038518	OR2D3	protein_coding
CNVR744	15	46220061	46597707	377646	both	ENSBTAG00000043138	RF00026	snRNA
CNVR744	15	46220061	46597707	377646	both	ENSBTAG00000045599		protein_coding
CNVR744	15	46220061	46597707	377646	both	ENSBTAG00000047104		protein_coding
CNVR744	15	46220061	46597707	377646	both	ENSBTAG00000047652	RBMXL2	protein_coding
CNVR745	15	46776660	46935735	159075	loss	ENSBTAG00000004443		protein_coding
CNVR745	15	46776660	46935735	159075	loss	ENSBTAG00000037937		protein_coding
CNVR745	15	46776660	46935735	159075	loss	ENSBTAG00000037991		protein_coding
CNVR746	15	47873132	47936886	63754	both	ENSBTAG00000036326		protein_coding
CNVR746	15	47873132	47936886	63754	both	ENSBTAG00000040480		protein_coding
CNVR746	15	47873132	47936886	63754	both	ENSBTAG00000043009	RF00026	snRNA
CNVR747	15	47946424	48047397	100973	both	ENSBTAG00000009044	OR52N1	protein_coding
CNVR747	15	47946424	48047397	100973	both	ENSBTAG00000027430		protein_coding
CNVR747	15	47946424	48047397	100973	both	ENSBTAG00000032259		protein_coding
CNVR747	15	47946424	48047397	100973	both	ENSBTAG00000032262		protein_coding
CNVR748	15	48542332	48642911	100579	loss	ENSBTAG00000037465	TRIM34	protein_coding
CNVR748	15	48542332	48642911	100579	loss	ENSBTAG00000046541	OR52B6	protein_coding
CNVR748	15	48542332	48642911	100579	loss	ENSBTAG00000048214		protein_coding
CNVR749	15	50416349	50491730	75381	loss	ENSBTAG00000020033		protein_coding
CNVR749	15	50416349	50491730	75381	loss	ENSBTAG00000040478		protein_coding
CNVR749	15	50416349	50491730	75381	loss	ENSBTAG00000045850		protein_coding
CNVR750	15	50744716	50897643	152927	gain	ENSBTAG00000047714	OR51A7	protein_coding
CNVR750	15	50744716	50897643	152927	gain	ENSBTAG00000047500		pseudogene
CNVR750	15	50744716	50897643	152927	gain	ENSBTAG00000038170		protein_coding
CNVR750	15	50744716	50897643	152927	gain	ENSBTAG00000046853		protein_coding
CNVR750	15	50744716	50897643	152927	gain	ENSBTAG00000047498		protein_coding
CNVR750	15	50744716	50897643	152927	gain	ENSBTAG00000043761	RF00026	snRNA
CNVR750	15	50744716	50897643	152927	gain	ENSBTAG00000047630		pseudogene
CNVR750	15	50744716	50897643	152927	gain	ENSBTAG00000031943		protein_coding
CNVR751	15	51499475	51603756	104281	loss	ENSBTAG00000015357		protein_coding
CNVR751	15	51499475	51603756	104281	loss	ENSBTAG00000031915		protein_coding
CNVR751	15	51499475	51603756	104281	loss	ENSBTAG00000047860		protein_coding
CNVR752	15	51653453	51710421	56968	loss	ENSBTAG00000040380		pseudogene
CNVR752	15	51653453	51710421	56968	loss	ENSBTAG00000045556		protein_coding
CNVR753	15	52107961	52176798	68837	loss	ENSBTAG00000008432	NUP98	protein_coding
CNVR754	15	53154424	53391857	237433	loss	ENSBTAG00000019062	FCHSD2	protein_coding
CNVR755	15	53681254	53792625	111371	loss	ENSBTAG00000016497	FAM168A	protein_coding
CNVR755	15	53681254	53792625	111371	loss	ENSBTAG00000042782	RF00026	snRNA
CNVR756	15	55660429	55755747	95318	gain	ENSBTAG00000017443	MOGAT2	protein_coding
CNVR756	15	55660429	55755747	95318	gain	ENSBTAG00000047111		protein_coding
CNVR757	15	63020331	63281076	260745	loss	ENSBTAG00000000475	IMMP1L	protein_coding
CNVR757	15	63020331	63281076	260745	loss	ENSBTAG00000023831	ELP4	protein_coding
CNVR757	15	63020331	63281076	260745	loss	ENSBTAG00000032200	DNAJC24	protein_coding
CNVR758	15	64314134	64432293	118159	loss	ENSBTAG00000014399	QSER1	protein_coding
CNVR758	15	64314134	64432293	118159	loss	ENSBTAG00000020731	PRRG4	protein_coding
CNVR759	15	66250076	66314114	64038	loss	ENSBTAG00000018261	PDHX	protein_coding
CNVR759	15	66250076	66314114	64038	loss	ENSBTAG00000044322	bta-mir-1343	miRNA
CNVR760	15	76983297	77046320	63023	loss	ENSBTAG00000047243		miRNA
CNVR761	15	77724540	77915746	191206	loss	ENSBTAG00000012546		protein_coding
CNVR761	15	77724540	77915746	191206	loss	ENSBTAG00000016082		protein_coding
CNVR761	15	77724540	77915746	191206	loss	ENSBTAG00000038160		protein_coding
CNVR763	15	80157078	80408863	251785	both	ENSBTAG00000001291		protein_coding
CNVR763	15	80157078	80408863	251785	both	ENSBTAG00000001383		pseudogene
CNVR763	15	80157078	80408863	251785	both	ENSBTAG00000014309		protein_coding
CNVR763	15	80157078	80408863	251785	both	ENSBTAG00000030925		pseudogene
CNVR763	15	80157078	80408863	251785	both	ENSBTAG00000037878		protein_coding
CNVR763	15	80157078	80408863	251785	both	ENSBTAG00000045709		protein_coding
CNVR763	15	80157078	80408863	251785	both	ENSBTAG00000046278		protein_coding
CNVR763	15	80157078	80408863	251785	both	ENSBTAG00000046285	OR8I2	protein_coding
CNVR763	15	80157078	80408863	251785	both	ENSBTAG00000046527		protein_coding
CNVR764	15	84669111	84751318	82207	loss	ENSBTAG00000030898	MS4A13	protein_coding
CNVR765	15	84861533	85224354	362821	loss	ENSBTAG00000012229		protein_coding
CNVR765	15	84861533	85224354	362821	loss	ENSBTAG00000012937	ACAD8	protein_coding
CNVR765	15	84861533	85224354	362821	loss	ENSBTAG00000018390	GLB1L2	protein_coding
CNVR765	15	84861533	85224354	362821	loss	ENSBTAG00000027477	B3GAT1	protein_coding
CNVR765	15	84861533	85224354	362821	loss	ENSBTAG00000038756	GLB1L3	protein_coding
CNVR767	16	4795154	4882649	87495	loss	ENSBTAG00000009876	C4BPA	protein_coding
CNVR768	16	5676289	5812501	136212	both	ENSBTAG00000024647		protein_coding
CNVR773	16	26963625	27154383	190758	loss	ENSBTAG00000044081		protein_coding
CNVR775	16	30810633	30957150	146517	loss	ENSBTAG00000022777	CDC42BPA	protein_coding
CNVR776	16	31162715	31255320	92605	loss	ENSBTAG00000013949	AHCTF1	protein_coding
CNVR777	16	31467014	31568183	101169	loss	ENSBTAG00000000072	TFB2M	protein_coding
CNVR777	16	31467014	31568183	101169	loss	ENSBTAG00000000511	CNST	protein_coding
CNVR778	16	31669886	31786566	116680	loss	ENSBTAG00000033180	SMYD3	protein_coding
CNVR779	16	33024503	33506260	481757	loss	ENSBTAG00000001478	DESI2	protein_coding
CNVR779	16	33024503	33506260	481757	loss	ENSBTAG00000007606	HNRNPU	protein_coding
CNVR779	16	33024503	33506260	481757	loss	ENSBTAG00000024555	EFCAB2	protein_coding
CNVR779	16	33024503	33506260	481757	loss	ENSBTAG00000033136	COX20	protein_coding
CNVR779	16	33024503	33506260	481757	loss	ENSBTAG00000043181	RF00026	snRNA
CNVR779	16	33024503	33506260	481757	loss	ENSBTAG00000043425	RF00415	snoRNA
CNVR779	16	33024503	33506260	481757	loss	ENSBTAG00000044066	CATSPERE	protein_coding
CNVR779	16	33024503	33506260	481757	loss	ENSBTAG00000047437		pseudogene
CNVR781	16	38371856	38450491	78635	loss	ENSBTAG00000017727	KIFAP3	protein_coding
CNVR782	16	39585031	39793251	208220	gain	ENSBTAG00000002974	FMO2	protein_coding
CNVR782	16	39585031	39793251	208220	gain	ENSBTAG00000021408	FMO1	protein_coding
CNVR782	16	39585031	39793251	208220	gain	ENSBTAG00000044903	RF01210	snoRNA
CNVR782	16	39585031	39793251	208220	gain	ENSBTAG00000016685	FMO4	protein_coding
CNVR783	16	40302961	40685105	382144	loss	ENSBTAG00000014319	DNM3	protein_coding
CNVR783	16	40302961	40685105	382144	loss	ENSBTAG00000029886	bta-mir-214	miRNA
CNVR783	16	40302961	40685105	382144	loss	ENSBTAG00000029931	bta-mir-199a-1	miRNA
CNVR783	16	40302961	40685105	382144	loss	ENSBTAG00000045018	RF00100	misc_RNA
CNVR784	16	40873541	41018160	144619	loss	ENSBTAG00000010169	SUCO	protein_coding
CNVR786	16	50717279	50778170	60891	loss	ENSBTAG00000020839	MEGF6	protein_coding
CNVR786	16	50717279	50778170	60891	loss	ENSBTAG00000030099	bta-mir-551a	miRNA
CNVR787	16	51544042	51664682	120640	loss	ENSBTAG00000001727	FAM213B	protein_coding
CNVR787	16	51544042	51664682	120640	loss	ENSBTAG00000002464	PLCH2	protein_coding
CNVR787	16	51544042	51664682	120640	loss	ENSBTAG00000002479	PANK4	protein_coding
CNVR787	16	51544042	51664682	120640	loss	ENSBTAG00000002483	HES5	protein_coding
CNVR787	16	51544042	51664682	120640	loss	ENSBTAG00000009349	MMEL1	protein_coding
CNVR787	16	51544042	51664682	120640	loss	ENSBTAG00000043866	RF00001	rRNA
CNVR788	16	57055111	57500193	445082	loss	ENSBTAG00000038189	GPR52	protein_coding
CNVR789	16	60926435	61255251	328816	loss	ENSBTAG00000015537	RASAL2	protein_coding
CNVR790	16	61625195	61721902	96707	loss	ENSBTAG00000010718	RALGPS2	protein_coding
CNVR790	16	61625195	61721902	96707	loss	ENSBTAG00000010719	ANGPTL1	protein_coding
CNVR791	16	62256480	62309558	53078	loss	ENSBTAG00000002407	TDRD5	protein_coding
CNVR792	16	62599120	62742829	143709	loss	ENSBTAG00000008082	CEP350	protein_coding
CNVR793	16	68407455	68581478	174023	loss	ENSBTAG00000015235	HMCN1	protein_coding
CNVR794	16	68897723	69088226	190503	loss	ENSBTAG00000004176	PDC	protein_coding
CNVR794	16	68897723	69088226	190503	loss	ENSBTAG00000011943	TPR	protein_coding
CNVR794	16	68897723	69088226	190503	loss	ENSBTAG00000011946	ODR4	protein_coding
CNVR794	16	68897723	69088226	190503	loss	ENSBTAG00000047559		protein_coding
CNVR795	16	69247434	69308140	60706	loss	ENSBTAG00000014127	PTGS2	protein_coding
CNVR796	16	69522092	69590803	68711	loss	ENSBTAG00000013298	PLA2G4A	protein_coding
CNVR797	16	70814352	70924028	109676	both	ENSBTAG00000003016	PTPN7	protein_coding
CNVR797	16	70814352	70924028	109676	both	ENSBTAG00000006574	ARL8A	protein_coding
CNVR797	16	70814352	70924028	109676	both	ENSBTAG00000008756	ELF3	protein_coding
CNVR797	16	70814352	70924028	109676	both	ENSBTAG00000013726	RNPEP	protein_coding
CNVR797	16	70814352	70924028	109676	both	ENSBTAG00000014992	GPR37L1	protein_coding
CNVR798	16	71083442	71176380	92938	both	ENSBTAG00000011772		protein_coding
CNVR798	16	71083442	71176380	92938	both	ENSBTAG00000047648	SYT2	protein_coding
CNVR799	16	72343092	72433373	90281	loss	ENSBTAG00000001181	RPS6KC1	protein_coding
CNVR799	16	72343092	72433373	90281	loss	ENSBTAG00000046070		pseudogene
CNVR800	16	77566523	77856952	290429	loss	ENSBTAG00000000070	F13B	protein_coding
CNVR800	16	77566523	77856952	290429	loss	ENSBTAG00000030910		protein_coding
CNVR801	16	78014362	78188845	174483	loss	ENSBTAG00000002291	ZBTB41	protein_coding
CNVR801	16	78014362	78188845	174483	loss	ENSBTAG00000008944	CRB1	protein_coding
CNVR802	16	78395279	78528854	133575	loss	ENSBTAG00000012433		protein_coding
CNVR802	16	78395279	78528854	133575	loss	ENSBTAG00000037661		protein_coding
CNVR803	16	79080694	79288165	207471	loss	ENSBTAG00000016943	NEK7	protein_coding
CNVR805	16	81330928	81720984	390056	loss	ENSBTAG00000046177		protein_coding
CNVR805	16	81330928	81720984	390056	loss	ENSBTAG00000046350	PKP1	protein_coding
CNVR805	16	81330928	81720984	390056	loss	ENSBTAG00000047274	KIF21B	protein_coding
CNVR805	16	81330928	81720984	390056	loss	ENSBTAG00000047491	CACNA1S	protein_coding
CNVR805	16	81330928	81720984	390056	loss	ENSBTAG00000047972	INAVA	protein_coding
CNVR805	16	81330928	81720984	390056	loss	ENSBTAG00000048234	TMEM9	protein_coding
CNVR806	17	4695156	4821610	126454	loss	ENSBTAG00000008438	ARFIP1	protein_coding
CNVR806	17	4695156	4821610	126454	loss	ENSBTAG00000043963	FHDC1	protein_coding
CNVR807	17	5173570	5315720	142150	loss	ENSBTAG00000007953	FBXW7	protein_coding
CNVR807	17	5173570	5315720	142150	loss	ENSBTAG00000043438	RF00026	snRNA
CNVR807	17	5173570	5315720	142150	loss	ENSBTAG00000046300		miRNA
CNVR808	17	6842003	7188339	346336	loss	ENSBTAG00000018546	LRBA	protein_coding
CNVR808	17	6842003	7188339	346336	loss	ENSBTAG00000024563		pseudogene
CNVR809	17	11490527	11651615	161088	loss	ENSBTAG00000004167	TTC29	protein_coding
CNVR810	17	14168850	14324957	156107	loss	ENSBTAG00000039325	GYPA	protein_coding
CNVR810	17	14168850	14324957	156107	loss	ENSBTAG00000047331	GYPB	protein_coding
CNVR811	17	15482962	15756477	273515	loss	ENSBTAG00000014111	INPP4B	protein_coding
CNVR812	17	16335662	16594761	259099	loss	ENSBTAG00000018200	IL15	protein_coding
CNVR821	17	30073460	30313751	240291	loss	ENSBTAG00000010630	ABHD18	protein_coding
CNVR821	17	30073460	30313751	240291	loss	ENSBTAG00000012135	LARP1B	protein_coding
CNVR821	17	30073460	30313751	240291	loss	ENSBTAG00000012826	SLC25A31	protein_coding
CNVR821	17	30073460	30313751	240291	loss	ENSBTAG00000015692	HSPA4L	protein_coding
CNVR821	17	30073460	30313751	240291	loss	ENSBTAG00000039552	PLK4	protein_coding
CNVR821	17	30073460	30313751	240291	loss	ENSBTAG00000040242		pseudogene
CNVR821	17	30073460	30313751	240291	loss	ENSBTAG00000042423	RF00406	snoRNA
CNVR821	17	30073460	30313751	240291	loss	ENSBTAG00000043806	RF00004	snRNA
CNVR821	17	30073460	30313751	240291	loss	ENSBTAG00000044058	MFSD8	protein_coding
CNVR823	17	32700695	33048502	347807	loss	ENSBTAG00000003345	FAT4	protein_coding
CNVR824	17	34673625	34787754	114129	loss	ENSBTAG00000021245	SPRY1	protein_coding
CNVR825	17	34994873	35224015	229142	loss	ENSBTAG00000000125	SPATA5	protein_coding
CNVR825	17	34994873	35224015	229142	loss	ENSBTAG00000005691	FGF2	protein_coding
CNVR825	17	34994873	35224015	229142	loss	ENSBTAG00000005695	NUDT6	protein_coding
CNVR825	17	34994873	35224015	229142	loss	ENSBTAG00000019840		pseudogene
CNVR825	17	34994873	35224015	229142	loss	ENSBTAG00000042522	RF00614	snoRNA
CNVR825	17	34994873	35224015	229142	loss	ENSBTAG00000043841	RF00015	snRNA
CNVR826	17	36056925	36358417	301492	loss	ENSBTAG00000046191	ADAD1	protein_coding
CNVR826	17	36056925	36358417	301492	loss	ENSBTAG00000046515	RF00026	snRNA
CNVR830	17	39018026	39102207	84181	loss	ENSBTAG00000048198	RF00001	rRNA
CNVR831	17	50746686	50962760	216074	gain	ENSBTAG00000046657		protein_coding
CNVR833	17	56322467	56631608	309141	loss	ENSBTAG00000001398	ATP2A2	protein_coding
CNVR833	17	56322467	56631608	309141	loss	ENSBTAG00000005345	ARPC3	protein_coding
CNVR833	17	56322467	56631608	309141	loss	ENSBTAG00000005347	GPN3	protein_coding
CNVR833	17	56322467	56631608	309141	loss	ENSBTAG00000008417	VPS29	protein_coding
CNVR833	17	56322467	56631608	309141	loss	ENSBTAG00000016675	ANAPC7	protein_coding
CNVR833	17	56322467	56631608	309141	loss	ENSBTAG00000018330	RAD9B	protein_coding
CNVR833	17	56322467	56631608	309141	loss	ENSBTAG00000020584	IFT81	protein_coding
CNVR833	17	56322467	56631608	309141	loss	ENSBTAG00000022067	FAM216A	protein_coding
CNVR834	17	60863408	60976639	113231	loss	ENSBTAG00000001888	MED13L	protein_coding
CNVR836	17	65311649	65378539	66890	loss	ENSBTAG00000045977	RF00017	misc_RNA
CNVR837	17	69875752	70264848	389096	loss	ENSBTAG00000012193	TTC28	protein_coding
CNVR838	17	70788438	70861074	72636	loss	ENSBTAG00000013147	NEFH	protein_coding
CNVR838	17	70788438	70861074	72636	loss	ENSBTAG00000013150	THOC5	protein_coding
CNVR839	17	71024477	71125701	101224	gain	ENSBTAG00000000913	UQCR10	protein_coding
CNVR839	17	71024477	71125701	101224	gain	ENSBTAG00000002452	ASCC2	protein_coding
CNVR839	17	71024477	71125701	101224	gain	ENSBTAG00000043525	RF00026	snRNA
CNVR839	17	71024477	71125701	101224	gain	ENSBTAG00000017890	ZMAT5	protein_coding
CNVR839	17	71024477	71125701	101224	gain	ENSBTAG00000001030	MTMR3	protein_coding
CNVR840	17	71841734	71900819	59085	loss	ENSBTAG00000019146	OSBP2	protein_coding
CNVR841	17	73354100	73516198	162098	loss	ENSBTAG00000001325	UPB1	protein_coding
CNVR841	17	73354100	73516198	162098	loss	ENSBTAG00000006608	GGT5	protein_coding
CNVR841	17	73354100	73516198	162098	loss	ENSBTAG00000006730	SUSD2	protein_coding
CNVR841	17	73354100	73516198	162098	loss	ENSBTAG00000021262	SNRPD3	protein_coding
CNVR841	17	73354100	73516198	162098	loss	ENSBTAG00000022022	GUCD1	protein_coding
CNVR841	17	73354100	73516198	162098	loss	ENSBTAG00000024708	CABIN1	protein_coding
CNVR841	17	73354100	73516198	162098	loss	ENSBTAG00000046900	GGT1	protein_coding
CNVR842	17	73569170	73858134	288964	loss	ENSBTAG00000016944	ADORA2A	protein_coding
CNVR842	17	73569170	73858134	288964	loss	ENSBTAG00000017277	RAB36	protein_coding
CNVR842	17	73569170	73858134	288964	loss	ENSBTAG00000020566	BCR	protein_coding
CNVR842	17	73569170	73858134	288964	loss	ENSBTAG00000021656	SPECC1L	protein_coding
CNVR842	17	73569170	73858134	288964	loss	ENSBTAG00000023007		protein_coding
CNVR842	17	73569170	73858134	288964	loss	ENSBTAG00000036113	RSPH14	protein_coding
CNVR842	17	73569170	73858134	288964	loss	ENSBTAG00000045094	bta-mir-2323	miRNA
CNVR842	17	73569170	73858134	288964	loss	ENSBTAG00000047664	GNAZ	protein_coding
CNVR843	17	74794960	75148791	353831	loss	ENSBTAG00000001473	ARVCF	protein_coding
CNVR843	17	74794960	75148791	353831	loss	ENSBTAG00000006656	RANBP1	protein_coding
CNVR843	17	74794960	75148791	353831	loss	ENSBTAG00000006657		protein_coding
CNVR843	17	74794960	75148791	353831	loss	ENSBTAG00000008320	SEPT5	protein_coding
CNVR843	17	74794960	75148791	353831	loss	ENSBTAG00000012421		protein_coding
CNVR843	17	74794960	75148791	353831	loss	ENSBTAG00000019516		protein_coding
CNVR843	17	74794960	75148791	353831	loss	ENSBTAG00000019869	DGCR8	protein_coding
CNVR843	17	74794960	75148791	353831	loss	ENSBTAG00000019871	TRMT2A	protein_coding
CNVR843	17	74794960	75148791	353831	loss	ENSBTAG00000021052	GNB1L	protein_coding
CNVR843	17	74794960	75148791	353831	loss	ENSBTAG00000029769	bta-mir-185	miRNA
CNVR843	17	74794960	75148791	353831	loss	ENSBTAG00000039059	GP1BB	protein_coding
CNVR843	17	74794960	75148791	353831	loss	ENSBTAG00000039349		miRNA
CNVR843	17	74794960	75148791	353831	loss	ENSBTAG00000042154	RF00599	snoRNA
CNVR843	17	74794960	75148791	353831	loss	ENSBTAG00000043581	TXNRD2	protein_coding
CNVR843	17	74794960	75148791	353831	loss	ENSBTAG00000045910	TANGO2	protein_coding
CNVR843	17	74794960	75148791	353831	loss	ENSBTAG00000046005		protein_coding
CNVR843	17	74794960	75148791	353831	loss	ENSBTAG00000046322		protein_coding
CNVR843	17	74794960	75148791	353831	loss	ENSBTAG00000046677	RTN4R	protein_coding
CNVR843	17	74794960	75148791	353831	loss	ENSBTAG00000047626		protein_coding
CNVR843	17	74794960	75148791	353831	loss	ENSBTAG00000047795	MIR3618	miRNA
CNVR843	17	74794960	75148791	353831	loss	ENSBTAG00000047896		protein_coding
CNVR844	18	15547815	16062110	514295	loss	ENSBTAG00000004805	ITFG1	protein_coding
CNVR844	18	15547815	16062110	514295	loss	ENSBTAG00000004806	PHKB	protein_coding
CNVR844	18	15547815	16062110	514295	loss	ENSBTAG00000014370	NETO2	protein_coding
CNVR844	18	15547815	16062110	514295	loss	ENSBTAG00000042102	RF00026	snRNA
CNVR845	18	21665648	21872521	206873	loss	ENSBTAG00000002287	CHD9	protein_coding
CNVR846	18	26195239	26279626	84387	loss	ENSBTAG00000014144	CCDC113	protein_coding
CNVR846	18	26195239	26279626	84387	loss	ENSBTAG00000014147	PRSS54	protein_coding
CNVR846	18	26195239	26279626	84387	loss	ENSBTAG00000043897	RF00026	snRNA
CNVR847	18	38573367	38914414	341047	loss	ENSBTAG00000042231	RF00026	snRNA
CNVR847	18	38573367	38914414	341047	loss	ENSBTAG00000044267		miRNA
CNVR848	18	43374115	43643005	268890	loss	ENSBTAG00000003089	RHPN2	protein_coding
CNVR848	18	43374115	43643005	268890	loss	ENSBTAG00000004864	CEP89	protein_coding
CNVR848	18	43374115	43643005	268890	loss	ENSBTAG00000010403	FAAP24	protein_coding
CNVR848	18	43374115	43643005	268890	loss	ENSBTAG00000013338	SLC7A9	protein_coding
CNVR848	18	43374115	43643005	268890	loss	ENSBTAG00000019266	TDRD12	protein_coding
CNVR849	18	47083384	47259533	176149	loss	ENSBTAG00000002398	ZNF567	protein_coding
CNVR849	18	47083384	47259533	176149	loss	ENSBTAG00000008084	ZNF382	protein_coding
CNVR849	18	47083384	47259533	176149	loss	ENSBTAG00000031686	ZNF566	protein_coding
CNVR849	18	47083384	47259533	176149	loss	ENSBTAG00000033563		protein_coding
CNVR849	18	47083384	47259533	176149	loss	ENSBTAG00000038951	ZNF461	protein_coding
CNVR850	18	47618651	47812400	193749	loss	ENSBTAG00000000472	ZNF570	protein_coding
CNVR850	18	47618651	47812400	193749	loss	ENSBTAG00000004939	ZNF569	protein_coding
CNVR850	18	47618651	47812400	193749	loss	ENSBTAG00000008902	ZNF345	protein_coding
CNVR850	18	47618651	47812400	193749	loss	ENSBTAG00000038050	ZNF420	protein_coding
CNVR851	18	53167580	53237921	70341	loss	ENSBTAG00000007065	TRAPPC6A	protein_coding
CNVR851	18	53167580	53237921	70341	loss	ENSBTAG00000007070	BLOC1S3	protein_coding
CNVR851	18	53167580	53237921	70341	loss	ENSBTAG00000018834	PPP1R37	protein_coding
CNVR851	18	53167580	53237921	70341	loss	ENSBTAG00000020074	NKPD1	protein_coding
CNVR852	18	61309478	61518565	209087	both	ENSBTAG00000009171		protein_coding
CNVR852	18	61309478	61518565	209087	both	ENSBTAG00000014953		protein_coding
CNVR852	18	61309478	61518565	209087	both	ENSBTAG00000036224	MGC157082	protein_coding
CNVR853	18	63013475	63172836	159361	loss	ENSBTAG00000003470	TTYH1	protein_coding
CNVR853	18	63013475	63172836	159361	loss	ENSBTAG00000011689	LENG8	protein_coding
CNVR853	18	63013475	63172836	159361	loss	ENSBTAG00000011693	LENG9	protein_coding
CNVR853	18	63013475	63172836	159361	loss	ENSBTAG00000019547		protein_coding
CNVR853	18	63013475	63172836	159361	loss	ENSBTAG00000026080		protein_coding
CNVR853	18	63013475	63172836	159361	loss	ENSBTAG00000038797		protein_coding
CNVR853	18	63013475	63172836	159361	loss	ENSBTAG00000039413		protein_coding
CNVR853	18	63013475	63172836	159361	loss	ENSBTAG00000045989	CDC42EP5	protein_coding
CNVR857	19	5340971	5409287	68316	loss	ENSBTAG00000016078		protein_coding
CNVR858	19	6258370	6534573	276203	gain	ENSBTAG00000042227	RF00133	snoRNA
CNVR858	19	6258370	6534573	276203	gain	ENSBTAG00000038770		protein_coding
CNVR858	19	6258370	6534573	276203	gain	ENSBTAG00000040237		protein_coding
CNVR858	19	6258370	6534573	276203	gain	ENSBTAG00000039563		protein_coding
CNVR858	19	6258370	6534573	276203	gain	ENSBTAG00000047859	RF00133	snoRNA
CNVR858	19	6258370	6534573	276203	gain	ENSBTAG00000018706	PCTP	protein_coding
CNVR859	19	10837090	10950656	113566	loss	ENSBTAG00000011623	VMP1	protein_coding
CNVR859	19	10837090	10950656	113566	loss	ENSBTAG00000016708	CLTC	protein_coding
CNVR859	19	10837090	10950656	113566	loss	ENSBTAG00000016710	PTRH2	protein_coding
CNVR860	19	11072379	11644220	571841	loss	ENSBTAG00000009747	RNFT1	protein_coding
CNVR860	19	11072379	11644220	571841	loss	ENSBTAG00000011721	MED13	protein_coding
CNVR860	19	11072379	11644220	571841	loss	ENSBTAG00000012068	BRIP1	protein_coding
CNVR860	19	11072379	11644220	571841	loss	ENSBTAG00000012070	INTS2	protein_coding
CNVR860	19	11072379	11644220	571841	loss	ENSBTAG00000016851	RPS6KB1	protein_coding
CNVR860	19	11072379	11644220	571841	loss	ENSBTAG00000044394		miRNA
CNVR860	19	11072379	11644220	571841	loss	ENSBTAG00000047313		protein_coding
CNVR860	19	11072379	11644220	571841	loss	ENSBTAG00000047777		protein_coding
CNVR861	19	12300990	12533771	232781	loss	ENSBTAG00000002663	BCAS3	protein_coding
CNVR862	19	12860683	13002657	141974	loss	ENSBTAG00000020089	USP32	protein_coding
CNVR862	19	12860683	13002657	141974	loss	ENSBTAG00000043422	RF00026	snRNA
CNVR863	19	18419654	18551339	131685	loss	ENSBTAG00000018381	CRLF3	protein_coding
CNVR863	19	18419654	18551339	131685	loss	ENSBTAG00000018383	ATAD5	protein_coding
CNVR863	19	18419654	18551339	131685	loss	ENSBTAG00000018752	SUZ12	protein_coding
CNVR863	19	18419654	18551339	131685	loss	ENSBTAG00000025202		pseudogene
CNVR863	19	18419654	18551339	131685	loss	ENSBTAG00000042787	RF00415	snoRNA
CNVR864	19	19003601	19181132	177531	loss	ENSBTAG00000009353	EVI2B	protein_coding
CNVR864	19	19003601	19181132	177531	loss	ENSBTAG00000009354	EVI2A	protein_coding
CNVR864	19	19003601	19181132	177531	loss	ENSBTAG00000011829	NF1	protein_coding
CNVR864	19	19003601	19181132	177531	loss	ENSBTAG00000025213	OMG	protein_coding
CNVR865	19	21634102	21817024	182922	loss	ENSBTAG00000019122	EFCAB5	protein_coding
CNVR865	19	21634102	21817024	182922	loss	ENSBTAG00000019341	NSRP1	protein_coding
CNVR865	19	21634102	21817024	182922	loss	ENSBTAG00000029822		miRNA
CNVR866	19	26778399	26882895	104496	loss	ENSBTAG00000011505	RABEP1	protein_coding
CNVR867	19	35540093	35815810	275717	loss	ENSBTAG00000008009	PLD6	protein_coding
CNVR867	19	35540093	35815810	275717	loss	ENSBTAG00000008978	USP22	protein_coding
CNVR867	19	35540093	35815810	275717	loss	ENSBTAG00000010534	MPRIP	protein_coding
CNVR867	19	35540093	35815810	275717	loss	ENSBTAG00000010559	DHRS7B	protein_coding
CNVR867	19	35540093	35815810	275717	loss	ENSBTAG00000015298	TNFRSF13B	protein_coding
CNVR868	19	36290741	36425950	135209	loss	ENSBTAG00000012293	SPAG9	protein_coding
CNVR868	19	36290741	36425950	135209	loss	ENSBTAG00000042159	RF00594	snoRNA
CNVR869	19	41497647	41562217	64570	loss	ENSBTAG00000015308	SMARCE1	protein_coding
CNVR869	19	41497647	41562217	64570	loss	ENSBTAG00000030539	KRT222	protein_coding
CNVR869	19	41497647	41562217	64570	loss	ENSBTAG00000040279	KRT24	protein_coding
CNVR870	19	47083530	47341582	258052	loss	ENSBTAG00000001621		protein_coding
CNVR870	19	47083530	47341582	258052	loss	ENSBTAG00000045837		protein_coding
CNVR871	19	48181378	48305042	123664	loss	ENSBTAG00000004249	TANC2	protein_coding
CNVR872	19	52776058	52853663	77605	loss	ENSBTAG00000022489		protein_coding
CNVR874	19	63117696	63241673	123977	loss	ENSBTAG00000001915	APOH	protein_coding
CNVR874	19	63117696	63241673	123977	loss	ENSBTAG00000033680	CEP112	protein_coding
CNVR875	19	63558624	63763161	204537	loss	ENSBTAG00000000589	CACNG4	protein_coding
CNVR875	19	63558624	63763161	204537	loss	ENSBTAG00000001061	PRKCA	protein_coding
CNVR875	19	63558624	63763161	204537	loss	ENSBTAG00000004746	HELZ	protein_coding
CNVR875	19	63558624	63763161	204537	loss	ENSBTAG00000007547	CACNG1	protein_coding
CNVR875	19	63558624	63763161	204537	loss	ENSBTAG00000012311	CACNG5	protein_coding
CNVR875	19	63558624	63763161	204537	loss	ENSBTAG00000048289	RF00100	misc_RNA
CNVR876	19	63820023	63912238	92215	loss	ENSBTAG00000004746	HELZ	protein_coding
CNVR877	20	153409	207330	53921	loss	ENSBTAG00000011895	PANK3	protein_coding
CNVR877	20	153409	207330	53921	loss	ENSBTAG00000024593	SPZ1	protein_coding
CNVR877	20	153409	207330	53921	loss	ENSBTAG00000029967	bta-mir-103-1	miRNA
CNVR878	20	2641685	2719762	78077	loss	ENSBTAG00000024801	RANBP17	protein_coding
CNVR879	20	2768949	2983579	214630	loss	ENSBTAG00000024801	RANBP17	protein_coding
CNVR880	20	6577637	6660701	83064	loss	ENSBTAG00000016002	FAM169A	protein_coding
CNVR881	20	8475414	8757679	282265	loss	ENSBTAG00000007979	TNPO1	protein_coding
CNVR881	20	8475414	8757679	282265	loss	ENSBTAG00000017545	FCHO2	protein_coding
CNVR882	20	13920520	14259661	339141	loss	ENSBTAG00000009514	PPWD1	protein_coding
CNVR882	20	13920520	14259661	339141	loss	ENSBTAG00000009519	TRIM23	protein_coding
CNVR882	20	13920520	14259661	339141	loss	ENSBTAG00000016963	ADAMTS6	protein_coding
CNVR882	20	13920520	14259661	339141	loss	ENSBTAG00000044175	CENPK	protein_coding
CNVR882	20	13920520	14259661	339141	loss	ENSBTAG00000046810		protein_coding
CNVR883	20	18253183	18536626	283443	loss	ENSBTAG00000007704	ELOVL7	protein_coding
CNVR883	20	18253183	18536626	283443	loss	ENSBTAG00000021606	ERCC8	protein_coding
CNVR883	20	18253183	18536626	283443	loss	ENSBTAG00000021607	NDUFAF2	protein_coding
CNVR885	20	22285687	22386936	101249	loss	ENSBTAG00000013426	SETD9	protein_coding
CNVR885	20	22285687	22386936	101249	loss	ENSBTAG00000013790	MAP3K1	protein_coding
CNVR885	20	22285687	22386936	101249	loss	ENSBTAG00000014248	MIER3	protein_coding
CNVR885	20	22285687	22386936	101249	loss	ENSBTAG00000036766	RF00003	snRNA
CNVR886	20	23591728	23886196	294468	loss	ENSBTAG00000010510	DHX29	protein_coding
CNVR886	20	23591728	23886196	294468	loss	ENSBTAG00000010518	MTREX	protein_coding
CNVR886	20	23591728	23886196	294468	loss	ENSBTAG00000010526	PLPP1	protein_coding
CNVR888	20	27632544	27983208	350664	loss	ENSBTAG00000001241	ISL1	protein_coding
CNVR888	20	27632544	27983208	350664	loss	ENSBTAG00000028641	RF00001	rRNA
CNVR890	20	29803657	30226075	422418	loss	ENSBTAG00000000084	MRPS30	protein_coding
CNVR891	20	31121650	31408300	286650	loss	ENSBTAG00000001457	TMEM267	protein_coding
CNVR891	20	31121650	31408300	286650	loss	ENSBTAG00000001557	CCL28	protein_coding
CNVR891	20	31121650	31408300	286650	loss	ENSBTAG00000007461	C20H5orf34	protein_coding
CNVR891	20	31121650	31408300	286650	loss	ENSBTAG00000011885	NNT	protein_coding
CNVR891	20	31121650	31408300	286650	loss	ENSBTAG00000020376	PAIP1	protein_coding
CNVR891	20	31121650	31408300	286650	loss	ENSBTAG00000033187		protein_coding
CNVR892	20	31996740	32438690	441950	loss	ENSBTAG00000001335	GHR	protein_coding
CNVR893	20	37226278	37425130	198852	loss	ENSBTAG00000000579	NIPBL	protein_coding
CNVR896	20	45021128	45106413	85285	loss	ENSBTAG00000043813	RF00001	rRNA
CNVR898	20	46757822	46969029	211207	loss	ENSBTAG00000018234	CDH9	protein_coding
CNVR904	20	69920269	70304204	383935	loss	ENSBTAG00000047499	IRX2	protein_coding
CNVR905	20	71114595	71571246	456651	loss	ENSBTAG00000000944	LPCAT1	protein_coding
CNVR905	20	71114595	71571246	456651	loss	ENSBTAG00000001329	CLPTM1L	protein_coding
CNVR905	20	71114595	71571246	456651	loss	ENSBTAG00000006775	SLC12A7	protein_coding
CNVR905	20	71114595	71571246	456651	loss	ENSBTAG00000006971	BRD9	protein_coding
CNVR905	20	71114595	71571246	456651	loss	ENSBTAG00000006972	TRIP13	protein_coding
CNVR905	20	71114595	71571246	456651	loss	ENSBTAG00000012559	SLC6A18	protein_coding
CNVR905	20	71114595	71571246	456651	loss	ENSBTAG00000012567	TERT	protein_coding
CNVR905	20	71114595	71571246	456651	loss	ENSBTAG00000015843	SLC6A3	protein_coding
CNVR905	20	71114595	71571246	456651	loss	ENSBTAG00000034431		protein_coding
CNVR905	20	71114595	71571246	456651	loss	ENSBTAG00000034435	NKD2	protein_coding
CNVR905	20	71114595	71571246	456651	loss	ENSBTAG00000045695	SLC6A19	protein_coding
CNVR905	20	71114595	71571246	456651	loss	ENSBTAG00000046181		protein_coding
CNVR905	20	71114595	71571246	456651	loss	ENSBTAG00000047116	TPPP	protein_coding
CNVR906	21	1205800	1382868	177068	both	ENSBTAG00000029086	RF00001	rRNA
CNVR906	21	1205800	1382868	177068	both	ENSBTAG00000046055	RF00026	snRNA
CNVR906	21	1205800	1382868	177068	both	ENSBTAG00000046780	RF00001	rRNA
CNVR906	21	1205800	1382868	177068	both	ENSBTAG00000047328	RF00001	rRNA
CNVR907	21	2202359	2267906	65547	loss	ENSBTAG00000042125	RF00105	snoRNA
CNVR907	21	2202359	2267906	65547	loss	ENSBTAG00000042397	RF00105	snoRNA
CNVR907	21	2202359	2267906	65547	loss	ENSBTAG00000042719	RF00105	snoRNA
CNVR907	21	2202359	2267906	65547	loss	ENSBTAG00000042769	RF00105	snoRNA
CNVR907	21	2202359	2267906	65547	loss	ENSBTAG00000043080	RF00105	snoRNA
CNVR907	21	2202359	2267906	65547	loss	ENSBTAG00000043599	RF00105	snoRNA
CNVR907	21	2202359	2267906	65547	loss	ENSBTAG00000045459	RF01278	snoRNA
CNVR908	21	2793900	3069689	275789	loss	ENSBTAG00000027081	ATP10A	protein_coding
CNVR908	21	2793900	3069689	275789	loss	ENSBTAG00000043450	RF00026	snRNA
CNVR909	21	6141521	6378967	237446	loss	ENSBTAG00000006987	CERS3	protein_coding
CNVR909	21	6141521	6378967	237446	loss	ENSBTAG00000010514	ASB7	protein_coding
CNVR909	21	6141521	6378967	237446	loss	ENSBTAG00000016495	LINS1	protein_coding
CNVR910	21	7064177	7239529	175352	loss	ENSBTAG00000010649	MEF2A	protein_coding
CNVR910	21	7064177	7239529	175352	loss	ENSBTAG00000048158		pseudogene
CNVR911	21	7732176	7856529	124353	loss	ENSBTAG00000011185	TTC23	protein_coding
CNVR911	21	7732176	7856529	124353	loss	ENSBTAG00000011752	SYNM	protein_coding
CNVR913	21	14470047	14574887	104840	loss	ENSBTAG00000017776	CHD2	protein_coding
CNVR913	21	14470047	14574887	104840	loss	ENSBTAG00000022990		pseudogene
CNVR913	21	14470047	14574887	104840	loss	ENSBTAG00000048002		pseudogene
CNVR915	21	20079777	20188322	108545	gain	ENSBTAG00000047729		protein_coding
CNVR915	21	20079777	20188322	108545	gain	ENSBTAG00000045929		protein_coding
CNVR915	21	20079777	20188322	108545	gain	ENSBTAG00000046591		pseudogene
CNVR915	21	20079777	20188322	108545	gain	ENSBTAG00000040580		protein_coding
CNVR915	21	20079777	20188322	108545	gain	ENSBTAG00000001308		protein_coding
CNVR915	21	20079777	20188322	108545	gain	ENSBTAG00000002786		protein_coding
CNVR916	21	23079540	23133900	54360	gain	ENSBTAG00000044587	RF00020	snRNA
CNVR916	21	23079540	23133900	54360	gain	ENSBTAG00000015909	PDE8A	protein_coding
CNVR917	21	37232209	37284021	51812	loss	ENSBTAG00000002170	NOVA1	protein_coding
CNVR918	21	41984152	42072410	88258	loss	ENSBTAG00000017201	AP4S1	protein_coding
CNVR918	21	41984152	42072410	88258	loss	ENSBTAG00000021845	STRN3	protein_coding
CNVR919	21	46166551	46479092	312541	loss	ENSBTAG00000001282	RALGAPA1	protein_coding
CNVR919	21	46166551	46479092	312541	loss	ENSBTAG00000018400	BRMS1L	protein_coding
CNVR919	21	46166551	46479092	312541	loss	ENSBTAG00000027013	INSM2	pseudogene
CNVR919	21	46166551	46479092	312541	loss	ENSBTAG00000042200	RF00026	snRNA
CNVR919	21	46166551	46479092	312541	loss	ENSBTAG00000045730		miRNA
CNVR920	21	47975745	48244741	268996	loss	ENSBTAG00000000655		protein_coding
CNVR920	21	47975745	48244741	268996	loss	ENSBTAG00000013888	FOXA1	protein_coding
CNVR921	21	49648214	49766900	118686	loss	ENSBTAG00000006819		protein_coding
CNVR921	21	49648214	49766900	118686	loss	ENSBTAG00000006836	FBXO33	protein_coding
CNVR926	21	67493782	67553104	59322	loss	ENSBTAG00000042199	RF00181	snoRNA
CNVR926	21	67493782	67553104	59322	loss	ENSBTAG00000042346	RF00181	snoRNA
CNVR926	21	67493782	67553104	59322	loss	ENSBTAG00000042365	RF00181	snoRNA
CNVR926	21	67493782	67553104	59322	loss	ENSBTAG00000042412	RF00181	snoRNA
CNVR926	21	67493782	67553104	59322	loss	ENSBTAG00000042438	RF00181	snoRNA
CNVR926	21	67493782	67553104	59322	loss	ENSBTAG00000042442	RF00181	snoRNA
CNVR926	21	67493782	67553104	59322	loss	ENSBTAG00000042508	RF00181	snoRNA
CNVR926	21	67493782	67553104	59322	loss	ENSBTAG00000042519	RF00181	snoRNA
CNVR926	21	67493782	67553104	59322	loss	ENSBTAG00000042543	RF00181	snoRNA
CNVR926	21	67493782	67553104	59322	loss	ENSBTAG00000042588	RF00181	snoRNA
CNVR926	21	67493782	67553104	59322	loss	ENSBTAG00000042603	RF00181	snoRNA
CNVR926	21	67493782	67553104	59322	loss	ENSBTAG00000042679	RF00181	snoRNA
CNVR926	21	67493782	67553104	59322	loss	ENSBTAG00000042690	RF00181	snoRNA
CNVR926	21	67493782	67553104	59322	loss	ENSBTAG00000042805	RF00181	snoRNA
CNVR926	21	67493782	67553104	59322	loss	ENSBTAG00000042845	RF00181	snoRNA
CNVR926	21	67493782	67553104	59322	loss	ENSBTAG00000042953	RF00181	snoRNA
CNVR926	21	67493782	67553104	59322	loss	ENSBTAG00000043034	RF00181	snoRNA
CNVR926	21	67493782	67553104	59322	loss	ENSBTAG00000043040	RF00181	snoRNA
CNVR926	21	67493782	67553104	59322	loss	ENSBTAG00000043179	RF00181	snoRNA
CNVR926	21	67493782	67553104	59322	loss	ENSBTAG00000043314	RF00181	snoRNA
CNVR926	21	67493782	67553104	59322	loss	ENSBTAG00000043354	RF00181	snoRNA
CNVR926	21	67493782	67553104	59322	loss	ENSBTAG00000043413	RF00181	snoRNA
CNVR926	21	67493782	67553104	59322	loss	ENSBTAG00000043417	RF00181	snoRNA
CNVR926	21	67493782	67553104	59322	loss	ENSBTAG00000043490	RF00181	snoRNA
CNVR926	21	67493782	67553104	59322	loss	ENSBTAG00000043670	RF00181	snoRNA
CNVR926	21	67493782	67553104	59322	loss	ENSBTAG00000043694	RF00181	snoRNA
CNVR926	21	67493782	67553104	59322	loss	ENSBTAG00000043933	RF00181	snoRNA
CNVR926	21	67493782	67553104	59322	loss	ENSBTAG00000044977	RF00181	snoRNA
CNVR926	21	67493782	67553104	59322	loss	ENSBTAG00000045422	RF00600	snoRNA
CNVR926	21	67493782	67553104	59322	loss	ENSBTAG00000046420	RF00181	snoRNA
CNVR926	21	67493782	67553104	59322	loss	ENSBTAG00000048101	RF00181	snoRNA
CNVR927	21	69197797	69382683	184886	loss	ENSBTAG00000013475	TRAF3	protein_coding
CNVR927	21	69197797	69382683	184886	loss	ENSBTAG00000015750	AMN	protein_coding
CNVR927	21	69197797	69382683	184886	loss	ENSBTAG00000016456	CDC42BPB	protein_coding
CNVR928	21	70222301	70421120	198819	loss	ENSBTAG00000017194	ASPG	protein_coding
CNVR928	21	70222301	70421120	198819	loss	ENSBTAG00000020402	TDRD9	protein_coding
CNVR928	21	70222301	70421120	198819	loss	ENSBTAG00000021904	KIF26A	protein_coding
CNVR929	21	70701216	70896927	195711	loss	ENSBTAG00000006673	TMEM179	protein_coding
CNVR929	21	70701216	70896927	195711	loss	ENSBTAG00000007187	INF2	protein_coding
CNVR929	21	70701216	70896927	195711	loss	ENSBTAG00000017616	ADSSL1	protein_coding
CNVR929	21	70701216	70896927	195711	loss	ENSBTAG00000017622	SIVA1	protein_coding
CNVR929	21	70701216	70896927	195711	loss	ENSBTAG00000017636	AKT1	protein_coding
CNVR929	21	70701216	70896927	195711	loss	ENSBTAG00000022775	C21H14orf180	protein_coding
CNVR930	22	92533	182947	90414	gain	ENSBTAG00000023954		protein_coding
CNVR931	22	1741069	1826327	85258	loss	ENSBTAG00000018227	SLC4A7	protein_coding
CNVR934	22	44151203	44355284	204081	loss	ENSBTAG00000015563	PDE12	protein_coding
CNVR934	22	44151203	44355284	204081	loss	ENSBTAG00000016069	ARF4	protein_coding
CNVR934	22	44151203	44355284	204081	loss	ENSBTAG00000020802		protein_coding
CNVR935	22	58751464	58801658	50194	loss	ENSBTAG00000015529	CHCHD4	protein_coding
CNVR935	22	58751464	58801658	50194	loss	ENSBTAG00000017173		protein_coding
CNVR935	22	58751464	58801658	50194	loss	ENSBTAG00000023918		protein_coding
CNVR935	22	58751464	58801658	50194	loss	ENSBTAG00000046731		miRNA
CNVR936	22	59225171	59389608	164437	loss	ENSBTAG00000003665	NUP210	protein_coding
CNVR937	22	59601909	59725009	123100	loss	ENSBTAG00000003242	ACAD9	protein_coding
CNVR937	22	59601909	59725009	123100	loss	ENSBTAG00000003244		protein_coding
CNVR937	22	59601909	59725009	123100	loss	ENSBTAG00000005922	EFCC1	protein_coding
CNVR937	22	59601909	59725009	123100	loss	ENSBTAG00000014666	GP9	protein_coding
CNVR937	22	59601909	59725009	123100	loss	ENSBTAG00000030915	ISY1	protein_coding
CNVR937	22	59601909	59725009	123100	loss	ENSBTAG00000047509	KIAA1257	protein_coding
CNVR938	22	59964685	60220816	256131	loss	ENSBTAG00000004937	SEC61A1	protein_coding
CNVR938	22	59964685	60220816	256131	loss	ENSBTAG00000005191	RPN1	protein_coding
CNVR938	22	59964685	60220816	256131	loss	ENSBTAG00000006179	DNAJB8	protein_coding
CNVR938	22	59964685	60220816	256131	loss	ENSBTAG00000019707	GATA2	protein_coding
CNVR938	22	59964685	60220816	256131	loss	ENSBTAG00000020998	RUVBL1	protein_coding
CNVR938	22	59964685	60220816	256131	loss	ENSBTAG00000030962	EEFSEC	protein_coding
CNVR939	22	60459451	60527377	67926	loss	ENSBTAG00000018031	PODXL2	protein_coding
CNVR939	22	60459451	60527377	67926	loss	ENSBTAG00000018238	ABTB1	protein_coding
CNVR939	22	60459451	60527377	67926	loss	ENSBTAG00000018248	MGLL	protein_coding
CNVR940	22	60816476	61005174	188698	loss	ENSBTAG00000009159	PLXNA1	protein_coding
CNVR940	22	60816476	61005174	188698	loss	ENSBTAG00000030855	CHCHD6	protein_coding
CNVR941	22	61099118	61185812	86694	loss	ENSBTAG00000008774	UROC1	protein_coding
CNVR941	22	61099118	61185812	86694	loss	ENSBTAG00000008778	CHST13	protein_coding
CNVR941	22	61099118	61185812	86694	loss	ENSBTAG00000009874	ZXDC	protein_coding
CNVR941	22	61099118	61185812	86694	loss	ENSBTAG00000011795	TXNRD3	protein_coding
CNVR941	22	61099118	61185812	86694	loss	ENSBTAG00000039194	C22H3orf22	protein_coding
CNVR942	23	2927428	3182321	254893	loss	ENSBTAG00000005355	BAG2	protein_coding
CNVR942	23	2927428	3182321	254893	loss	ENSBTAG00000005362	RAB23	protein_coding
CNVR942	23	2927428	3182321	254893	loss	ENSBTAG00000008228	BEND6	protein_coding
CNVR942	23	2927428	3182321	254893	loss	ENSBTAG00000018879	ZNF451	protein_coding
CNVR942	23	2927428	3182321	254893	loss	ENSBTAG00000043807	RF00425	snoRNA
CNVR943	23	3573661	3777169	203508	loss	ENSBTAG00000021237	DST	protein_coding
CNVR944	23	5008201	5386235	378034	loss	ENSBTAG00000011719	HCRTR2	protein_coding
CNVR944	23	5008201	5386235	378034	loss	ENSBTAG00000016058	FAM83B	protein_coding
CNVR945	23	8958235	9057213	98978	loss	ENSBTAG00000016890	ANKS1A	protein_coding
CNVR945	23	8958235	9057213	98978	loss	ENSBTAG00000016891	TCP11	protein_coding
CNVR946	23	16298875	16368660	69785	loss	ENSBTAG00000005967	UBR2	protein_coding
CNVR947	23	18269354	18650447	381093	loss	ENSBTAG00000032887	SUPT3H	protein_coding
CNVR947	23	18269354	18650447	381093	loss	ENSBTAG00000045355	RF00001	rRNA
CNVR948	23	19715849	19853328	137479	loss	ENSBTAG00000003632	CYP39A1	protein_coding
CNVR948	23	19715849	19853328	137479	loss	ENSBTAG00000043423	RF00026	snRNA
CNVR949	23	20537767	20684423	146656	loss	ENSBTAG00000000322	CD2AP	protein_coding
CNVR950	23	21083992	21143792	59800	loss	ENSBTAG00000021415	PTCHD4	protein_coding
CNVR956	23	23756928	23994726	237798	loss	ENSBTAG00000011237	PKHD1	protein_coding
CNVR957	23	25353488	25502202	148714	loss	ENSBTAG00000003352		protein_coding
CNVR957	23	25353488	25502202	148714	loss	ENSBTAG00000009656	BOLA-DQA2	protein_coding
CNVR957	23	25353488	25502202	148714	loss	ENSBTAG00000013919		protein_coding
CNVR957	23	25353488	25502202	148714	loss	ENSBTAG00000021077	BOLA-DQB	protein_coding
CNVR957	23	25353488	25502202	148714	loss	ENSBTAG00000037605		protein_coding
CNVR957	23	25353488	25502202	148714	loss	ENSBTAG00000038128	BOLA-DQA5	protein_coding
CNVR958	23	25747610	25881173	133563	loss	ENSBTAG00000019588	BLA-DQB	protein_coding
CNVR959	23	26663258	26745815	82557	loss	ENSBTAG00000023541		protein_coding
CNVR959	23	26663258	26745815	82557	loss	ENSBTAG00000046116		protein_coding
CNVR960	23	26822064	26901293	79229	loss	ENSBTAG00000046920		miRNA
CNVR961	23	28229677	28296493	66816	loss	ENSBTAG00000007643	TRIM39-RPP21	protein_coding
CNVR961	23	28229677	28296493	66816	loss	ENSBTAG00000025516	GNL1	protein_coding
CNVR962	23	28360190	28770867	410677	loss	ENSBTAG00000002069	BOLA	protein_coding
CNVR962	23	28360190	28770867	410677	loss	ENSBTAG00000004490	TRIM31	protein_coding
CNVR962	23	28360190	28770867	410677	loss	ENSBTAG00000007530	TRIM10	protein_coding
CNVR962	23	28360190	28770867	410677	loss	ENSBTAG00000007532	TRIM15	protein_coding
CNVR962	23	28360190	28770867	410677	loss	ENSBTAG00000017818	MOG	protein_coding
CNVR962	23	28360190	28770867	410677	loss	ENSBTAG00000017836	ZFP57	protein_coding
CNVR962	23	28360190	28770867	410677	loss	ENSBTAG00000020116	JSP.1	protein_coding
CNVR962	23	28360190	28770867	410677	loss	ENSBTAG00000031792	ZNRD1	protein_coding
CNVR962	23	28360190	28770867	410677	loss	ENSBTAG00000032247	PPP1R11	protein_coding
CNVR962	23	28360190	28770867	410677	loss	ENSBTAG00000035744	TRIM26	protein_coding
CNVR962	23	28360190	28770867	410677	loss	ENSBTAG00000037381	TRIM40	protein_coding
CNVR962	23	28360190	28770867	410677	loss	ENSBTAG00000037421		protein_coding
CNVR962	23	28360190	28770867	410677	loss	ENSBTAG00000044550		miRNA
CNVR963	23	29078825	29144150	65325	loss	ENSBTAG00000039116		protein_coding
CNVR963	23	29078825	29144150	65325	loss	ENSBTAG00000039390		protein_coding
CNVR963	23	29078825	29144150	65325	loss	ENSBTAG00000039683		protein_coding
CNVR963	23	29078825	29144150	65325	loss	ENSBTAG00000040188	OR12D2	protein_coding
CNVR963	23	29078825	29144150	65325	loss	ENSBTAG00000048019		protein_coding
CNVR964	23	29215689	29358848	143159	loss	ENSBTAG00000000228		protein_coding
CNVR964	23	29215689	29358848	143159	loss	ENSBTAG00000031843		protein_coding
CNVR964	23	29215689	29358848	143159	loss	ENSBTAG00000038608		protein_coding
CNVR964	23	29215689	29358848	143159	loss	ENSBTAG00000039534		protein_coding
CNVR964	23	29215689	29358848	143159	loss	ENSBTAG00000046023		protein_coding
CNVR964	23	29215689	29358848	143159	loss	ENSBTAG00000046777		protein_coding
CNVR964	23	29215689	29358848	143159	loss	ENSBTAG00000047086		protein_coding
CNVR965	23	29577996	29698840	120844	loss	ENSBTAG00000015175		protein_coding
CNVR965	23	29577996	29698840	120844	loss	ENSBTAG00000037577		protein_coding
CNVR965	23	29577996	29698840	120844	loss	ENSBTAG00000039052		protein_coding
CNVR965	23	29577996	29698840	120844	loss	ENSBTAG00000040026		protein_coding
CNVR965	23	29577996	29698840	120844	loss	ENSBTAG00000040064		protein_coding
CNVR965	23	29577996	29698840	120844	loss	ENSBTAG00000040187		protein_coding
CNVR965	23	29577996	29698840	120844	loss	ENSBTAG00000040457		protein_coding
CNVR966	23	30162544	30317181	154637	loss	ENSBTAG00000002641		protein_coding
CNVR966	23	30162544	30317181	154637	loss	ENSBTAG00000003575		protein_coding
CNVR966	23	30162544	30317181	154637	loss	ENSBTAG00000007074	ZNF389	protein_coding
CNVR966	23	30162544	30317181	154637	loss	ENSBTAG00000031869	ZSCAN26	protein_coding
CNVR966	23	30162544	30317181	154637	loss	ENSBTAG00000031871	NKAPL	protein_coding
CNVR966	23	30162544	30317181	154637	loss	ENSBTAG00000031873	ZSCAN16	protein_coding
CNVR966	23	30162544	30317181	154637	loss	ENSBTAG00000040168	ZSCAN9	protein_coding
CNVR967	23	30558178	30694714	136536	loss	ENSBTAG00000005885		protein_coding
CNVR967	23	30558178	30694714	136536	loss	ENSBTAG00000038597		protein_coding
CNVR967	23	30558178	30694714	136536	loss	ENSBTAG00000039145		protein_coding
CNVR967	23	30558178	30694714	136536	loss	ENSBTAG00000039677	OR2B6	protein_coding
CNVR968	23	31048672	31155746	107074	loss	ENSBTAG00000012461	PRSS16	protein_coding
CNVR968	23	31048672	31155746	107074	loss	ENSBTAG00000038173	HIST1H2BN	protein_coding
CNVR968	23	31048672	31155746	107074	loss	ENSBTAG00000038277		protein_coding
CNVR968	23	31048672	31155746	107074	loss	ENSBTAG00000039492		protein_coding
CNVR968	23	31048672	31155746	107074	loss	ENSBTAG00000040378		protein_coding
CNVR968	23	31048672	31155746	107074	loss	ENSBTAG00000046096		protein_coding
CNVR969	23	32073107	32196974	123867	loss	ENSBTAG00000016549	CARMIL1	protein_coding
CNVR970	23	32830393	32904978	74585	loss	ENSBTAG00000000365	TDP2	protein_coding
CNVR970	23	32830393	32904978	74585	loss	ENSBTAG00000016337	ACOT13	protein_coding
CNVR970	23	32830393	32904978	74585	loss	ENSBTAG00000020496	C23H6orf62	protein_coding
CNVR970	23	32830393	32904978	74585	loss	ENSBTAG00000021903	KIAA0319	protein_coding
CNVR971	23	32981013	33005722	24709	both	ENSBTAG00000004982	GPLD1	protein_coding
CNVR972	23	33043814	33257208	213394	both	ENSBTAG00000004979	MRS2	protein_coding
CNVR972	23	33043814	33257208	213394	both	ENSBTAG00000009798	DCDC2	protein_coding
CNVR972	23	33043814	33257208	213394	both	ENSBTAG00000042587	RF00026	snRNA
CNVR972	23	33043814	33257208	213394	both	ENSBTAG00000043143	RF00026	snRNA
CNVR973	23	33339407	33424769	85362	loss	ENSBTAG00000045279	RF00156	snoRNA
CNVR974	23	33509129	33708153	199024	loss	ENSBTAG00000039810		pseudogene
CNVR975	23	34603634	34866601	262967	both	ENSBTAG00000025317	PRP-VII	protein_coding
CNVR975	23	34603634	34866601	262967	both	ENSBTAG00000031640	PRP3	protein_coding
CNVR975	23	34603634	34866601	262967	both	ENSBTAG00000033513	PRP9	protein_coding
CNVR975	23	34603634	34866601	262967	both	ENSBTAG00000033993	PRP14	protein_coding
CNVR975	23	34603634	34866601	262967	both	ENSBTAG00000036106		protein_coding
CNVR975	23	34603634	34866601	262967	both	ENSBTAG00000042344	RF00026	snRNA
CNVR975	23	34603634	34866601	262967	both	ENSBTAG00000042886	RF00026	snRNA
CNVR975	23	34603634	34866601	262967	both	ENSBTAG00000043255	RF00100	misc_RNA
CNVR975	23	34603634	34866601	262967	both	ENSBTAG00000044735	RF00026	snRNA
CNVR975	23	34603634	34866601	262967	both	ENSBTAG00000044980	RF00026	snRNA
CNVR975	23	34603634	34866601	262967	both	ENSBTAG00000046890	RF00026	snRNA
CNVR975	23	34603634	34866601	262967	both	ENSBTAG00000047057	RF00026	snRNA
CNVR975	23	34603634	34866601	262967	both	ENSBTAG00000047117	RF00026	snRNA
CNVR975	23	34603634	34866601	262967	both	ENSBTAG00000047671	PRP2	protein_coding
CNVR976	23	50186819	50331028	144209	loss	ENSBTAG00000010943	SLC22A23	protein_coding
CNVR976	23	50186819	50331028	144209	loss	ENSBTAG00000031249	PSMG4	protein_coding
CNVR977	23	51350148	51391263	41115	loss	ENSBTAG00000012058	GMDS	protein_coding
CNVR978	23	51830401	52015979	185578	loss	ENSBTAG00000020215	EXOC2	protein_coding
CNVR978	23	51830401	52015979	185578	loss	ENSBTAG00000037257		miRNA
CNVR979	23	52414833	52465632	50799	loss	ENSBTAG00000037293		miRNA
CNVR979	23	52414833	52465632	50799	loss	ENSBTAG00000047485		protein_coding
CNVR979	23	52414833	52465632	50799	loss	ENSBTAG00000047516		protein_coding
CNVR980	24	836054	900486	64432	loss	ENSBTAG00000013665	KCNG2	protein_coding
CNVR980	24	836054	900486	64432	loss	ENSBTAG00000022895	PQLC1	protein_coding
CNVR981	24	1118679	1322390	203711	loss	ENSBTAG00000001224	ATP9B	protein_coding
CNVR981	24	1118679	1322390	203711	loss	ENSBTAG00000042653	RF00026	snRNA
CNVR982	24	3985606	4129193	143587	loss	ENSBTAG00000022887	ZNF407	protein_coding
CNVR983	24	20287554	20572058	284504	loss	ENSBTAG00000044087		protein_coding
CNVR985	24	37252526	37470159	217633	loss	ENSBTAG00000003354	SMCHD1	protein_coding
CNVR985	24	37252526	37470159	217633	loss	ENSBTAG00000021668	METTL4	protein_coding
CNVR985	24	37252526	37470159	217633	loss	ENSBTAG00000021673	NDC80	protein_coding
CNVR985	24	37252526	37470159	217633	loss	ENSBTAG00000044303	RF00156	snoRNA
CNVR986	24	41875646	41957671	82025	loss	ENSBTAG00000002755	ANKRD12	protein_coding
CNVR987	24	43473364	43530199	56835	loss	ENSBTAG00000010542	SPIRE1	protein_coding
CNVR987	24	43473364	43530199	56835	loss	ENSBTAG00000010547	CEP76	protein_coding
CNVR987	24	43473364	43530199	56835	loss	ENSBTAG00000010552	PSMG2	protein_coding
CNVR988	24	56403645	56653112	249467	loss	ENSBTAG00000004005	WDR7	protein_coding
CNVR988	24	56403645	56653112	249467	loss	ENSBTAG00000015731	TXNL1	protein_coding
CNVR989	24	59759141	59875990	116849	loss	ENSBTAG00000000531		protein_coding
CNVR991	24	61001528	61118550	117022	loss	ENSBTAG00000016663	PIGN	protein_coding
CNVR991	24	61001528	61118550	117022	loss	ENSBTAG00000016666	KIAA1468	protein_coding
CNVR992	25	776266	1004903	228637	both	ENSBTAG00000007325	TPSB2	protein_coding
CNVR992	25	776266	1004903	228637	both	ENSBTAG00000012601	TEKT4	protein_coding
CNVR992	25	776266	1004903	228637	both	ENSBTAG00000016520		protein_coding
CNVR992	25	776266	1004903	228637	both	ENSBTAG00000020737	SOX8	protein_coding
CNVR992	25	776266	1004903	228637	both	ENSBTAG00000026461	CACNA1H	protein_coding
CNVR992	25	776266	1004903	228637	both	ENSBTAG00000033481	C1QTNF8	protein_coding
CNVR992	25	776266	1004903	228637	both	ENSBTAG00000039974	SSTR5	protein_coding
CNVR993	25	1033457	1214553	181096	both	ENSBTAG00000000568	CCDC154	protein_coding
CNVR993	25	1033457	1214553	181096	both	ENSBTAG00000005148	PTX4	protein_coding
CNVR993	25	1033457	1214553	181096	both	ENSBTAG00000007245	IFT140	protein_coding
CNVR993	25	1033457	1214553	181096	both	ENSBTAG00000007246	TMEM204	protein_coding
CNVR993	25	1033457	1214553	181096	both	ENSBTAG00000014100	BAIAP3	protein_coding
CNVR993	25	1033457	1214553	181096	both	ENSBTAG00000014101	TSR3	protein_coding
CNVR993	25	1033457	1214553	181096	both	ENSBTAG00000014118	GNPTG	protein_coding
CNVR993	25	1033457	1214553	181096	both	ENSBTAG00000014126		protein_coding
CNVR993	25	1033457	1214553	181096	both	ENSBTAG00000015889	CLCN7	protein_coding
CNVR993	25	1033457	1214553	181096	both	ENSBTAG00000019086	TELO2	protein_coding
CNVR993	25	1033457	1214553	181096	both	ENSBTAG00000033389		pseudogene
CNVR993	25	1033457	1214553	181096	both	ENSBTAG00000033395	C25H16orf91	protein_coding
CNVR993	25	1033457	1214553	181096	both	ENSBTAG00000038866	UBE2I	protein_coding
CNVR993	25	1033457	1214553	181096	both	ENSBTAG00000046876		miRNA
CNVR994	25	1712523	2011350	298827	loss	ENSBTAG00000005458	TBC1D24	protein_coding
CNVR994	25	1712523	2011350	298827	loss	ENSBTAG00000006591	CCNF	protein_coding
CNVR994	25	1712523	2011350	298827	loss	ENSBTAG00000009928	MLST8	protein_coding
CNVR994	25	1712523	2011350	298827	loss	ENSBTAG00000009945	BRICD5	protein_coding
CNVR994	25	1712523	2011350	298827	loss	ENSBTAG00000009951	PGP	protein_coding
CNVR994	25	1712523	2011350	298827	loss	ENSBTAG00000009961	E4F1	protein_coding
CNVR994	25	1712523	2011350	298827	loss	ENSBTAG00000009964	DNASE1L2	protein_coding
CNVR994	25	1712523	2011350	298827	loss	ENSBTAG00000009965	ECI1	protein_coding
CNVR994	25	1712523	2011350	298827	loss	ENSBTAG00000009969	RNPS1	protein_coding
CNVR994	25	1712523	2011350	298827	loss	ENSBTAG00000014903	ABCA3	protein_coding
CNVR994	25	1712523	2011350	298827	loss	ENSBTAG00000019073	TRAF7	protein_coding
CNVR994	25	1712523	2011350	298827	loss	ENSBTAG00000024884	TEDC2	protein_coding
CNVR994	25	1712523	2011350	298827	loss	ENSBTAG00000034643		protein_coding
CNVR994	25	1712523	2011350	298827	loss	ENSBTAG00000037348	bta-mir-940	miRNA
CNVR994	25	1712523	2011350	298827	loss	ENSBTAG00000037500	bta-mir-1842	miRNA
CNVR994	25	1712523	2011350	298827	loss	ENSBTAG00000037945	CASKIN1	protein_coding
CNVR994	25	1712523	2011350	298827	loss	ENSBTAG00000044606	bta-mir-2382	miRNA
CNVR994	25	1712523	2011350	298827	loss	ENSBTAG00000045625	NTN3	protein_coding
CNVR995	25	2510894	2576878	65984	loss	ENSBTAG00000005572	ZNF205	protein_coding
CNVR995	25	2510894	2576878	65984	loss	ENSBTAG00000026408	ZNF213	protein_coding
CNVR995	25	2510894	2576878	65984	loss	ENSBTAG00000034238	ZSCAN10	protein_coding
CNVR996	25	9214045	9270380	56335	loss	ENSBTAG00000010198	ATF7IP2	protein_coding
CNVR996	25	9214045	9270380	56335	loss	ENSBTAG00000043497	RF00026	snRNA
CNVR997	25	19373377	19581064	207687	loss	ENSBTAG00000006717		protein_coding
CNVR1000	25	26175012	26245667	70655	loss	ENSBTAG00000006541	ATP2A1	protein_coding
CNVR1000	25	26175012	26245667	70655	loss	ENSBTAG00000006542	RABEP2	protein_coding
CNVR1000	25	26175012	26245667	70655	loss	ENSBTAG00000019216	TUFM	protein_coding
CNVR1000	25	26175012	26245667	70655	loss	ENSBTAG00000019219	SH2B1	protein_coding
CNVR1000	25	26175012	26245667	70655	loss	ENSBTAG00000032087	ATXN2L	protein_coding
CNVR1000	25	26175012	26245667	70655	loss	ENSBTAG00000047397		miRNA
CNVR1001	25	38275112	38380884	105772	loss	ENSBTAG00000004135	LMTK2	protein_coding
CNVR1001	25	38275112	38380884	105772	loss	ENSBTAG00000019181	BAIAP2L1	protein_coding
CNVR1001	25	38275112	38380884	105772	loss	ENSBTAG00000022825	BRI3	protein_coding
CNVR1001	25	38275112	38380884	105772	loss	ENSBTAG00000046010	BHLHA15	protein_coding
CNVR1002	25	39733401	39807389	73988	loss	ENSBTAG00000012197	AP5Z1	protein_coding
CNVR1002	25	39733401	39807389	73988	loss	ENSBTAG00000019310	FOXK1	protein_coding
CNVR1002	25	39733401	39807389	73988	loss	ENSBTAG00000030690	RADIL	protein_coding
CNVR1004	25	41129839	41374004	244165	loss	ENSBTAG00000005934	TTYH3	protein_coding
CNVR1004	25	41129839	41374004	244165	loss	ENSBTAG00000014502	BRAT1	protein_coding
CNVR1004	25	41129839	41374004	244165	loss	ENSBTAG00000014503	IQCE	protein_coding
CNVR1004	25	41129839	41374004	244165	loss	ENSBTAG00000017871	GNA12	protein_coding
CNVR1004	25	41129839	41374004	244165	loss	ENSBTAG00000020896	GRIFIN	protein_coding
CNVR1004	25	41129839	41374004	244165	loss	ENSBTAG00000020898	CHST12	protein_coding
CNVR1004	25	41129839	41374004	244165	loss	ENSBTAG00000026194	AMZ1	protein_coding
CNVR1004	25	41129839	41374004	244165	loss	ENSBTAG00000040361	LFNG	protein_coding
CNVR1005	25	41729070	41850541	121471	loss	ENSBTAG00000002474	MAD1L1	protein_coding
CNVR1005	25	41729070	41850541	121471	loss	ENSBTAG00000030757	ELFN1	protein_coding
CNVR1006	25	41953370	42145278	191908	loss	ENSBTAG00000000642	INTS1	protein_coding
CNVR1006	25	41953370	42145278	191908	loss	ENSBTAG00000003049	MICALL2	protein_coding
CNVR1006	25	41953370	42145278	191908	loss	ENSBTAG00000004676	TMEM184A	protein_coding
CNVR1006	25	41953370	42145278	191908	loss	ENSBTAG00000019303	MAFK	protein_coding
[truncated: 123 more rows]
