# Supplementary material for: Genome-wide detection of copy number variations in polled yak using the Illumina BovineHD BeadChip
Source: BMC Genomics. 2019 May 14;20:376. doi: 10.1186/s12864-019-5759-1 (PMC6518677; doi:10.1186/s12864-019-5759-1)
Supplement: Supplementary file 5 — Table S5. Significantly enriched GO terms and Reactome pathways of genes associated with the identified CNVRs. (XLSX 11 kb) [file 12864_2019_5759_MOESM5_ESM.xlsx]

## Sheet: Sheet1
Table S5 Significantly enriched GO terms and Reactome pathways of genes associated with the identified CNVRs
CNVR type	Category	Term	Gene count	Raw P value	FDR
gain	PANTHER GO-Slim Biological Process	lipid transport (GO:0006869)	4	0.00011	0.00446
gain	PANTHER GO-Slim Biological Process	sensory perception of chemical stimulus (GO:0007606)	12	4.42e-07	5.39e-05
gain	PANTHER GO-Slim Biological Process	sensory perception of smell (GO:0007608)	11	1.85e-06	0.00015
gain	PANTHER GO-Slim Biological Process	sensory perception (GO:0007600)	14	1.22e-07	2.97e-05
gain	PANTHER GO-Slim Biological Process	neurological system process (GO:0050877)	14	4.38e-05	0.00214
gain	PANTHER GO-Slim Biological Process	system process (GO:0003008)	15	2.45e-05	0.00149
gain	PANTHER GO-Slim Biological Process	single-multicellular organism process (GO:0044707)	16	0.000311	0.00947
gain	PANTHER GO-Slim Biological Process	multicellular organismal process (GO:0032501)	16	0.000355	0.00963
gain	PANTHER GO-Slim Biological Process	cellular process (GO:0009987)	14	0.000299	0.0104
gain	Reactome pathways	FMO oxidises nucleophiles (R-BTA-217271)	2	9.31e-05	0.0136
gain	Reactome pathways	Digestion (R-BTA-8935690)	3	3.58e-05	0.0064
gain	Reactome pathways	Digestion and absorption (R-BTA-8963743)	3	7.78e-05	0.0125
gain	Reactome pathways	Synthesis of PC (R-BTA-1483191)	4	4.03e-06	0.00129
gain	Reactome pathways	Glycerophospholipid biosynthesis (R-BTA-1483206)	6	3.46e-06	0.00185
gain	Reactome pathways	Phospholipid metabolism (R-BTA-1483257)	7	3.69e-06	0.00148
gain	Reactome pathways	Metabolism of lipids (R-BTA-556833)	9	0.000126	0.0169
gain	Reactome pathways	Mitochondrial Fatty Acid Beta-Oxidation (R-BTA-77289)	4	7.68e-06	0.00206
gain	Reactome pathways	Olfactory Signaling Pathway (R-BTA-381753)	12	5.25e-08	8.43e-05
gain	Reactome pathways	G alpha (s) signalling events (R-BTA-418555)	13	8.09e-08	6.5e-05
gain	Reactome pathways	GPCR downstream signalling (R-BTA-388396)	14	8.13e-06	0.00187
gain	Reactome pathways	Signaling by GPCR (R-BTA-372790)	14	1.06e-05	0.00213
loss	PANTHER GO-Slim Biological Process	nuclear transport (GO:0051169)	23	0.000142	0.0347
loss	PANTHER GO-Slim Biological Process	mitosis (GO:0007067)	33	0.00035	0.0427
loss	PANTHER GO-Slim Biological Process	protein localization (GO:0008104)	62	0.000432	0.0351
both	PANTHER GO-Slim Biological Process	JAK-STAT cascade (GO:0007259)	5	3.75e-06	9.14e-05
both	PANTHER GO-Slim Biological Process	fatty acid biosynthetic process (GO:0006633)	9	2.81e-09	1.14e-07
both	PANTHER GO-Slim Biological Process	fatty acid metabolic process (GO:0006631)	9	5.72e-06	0.000127
both	PANTHER GO-Slim Biological Process	sensory perception of smell (GO:0007608)	28	2.14e-16	5.21e-14
both	PANTHER GO-Slim Biological Process	sensory perception of chemical stimulus (GO:0007606)	28	8.82e-16	1.08e-13
both	PANTHER GO-Slim Biological Process	sensory perception (GO:0007600)	28	2.84e-13	2.31e-11
both	PANTHER GO-Slim Biological Process	neurological system process (GO:0050877)	32	8.06e-11	4.92e-09
both	PANTHER GO-Slim Biological Process	system process (GO:0003008)	32	5.46e-10	2.67e-08
both	PANTHER GO-Slim Biological Process	single-multicellular organism process (GO:0044707)	33	4.14e-07	1.26e-05
both	PANTHER GO-Slim Biological Process	multicellular organismal process (GO:0032501)	33	5.42e-07	1.47e-05
both	PANTHER GO-Slim Biological Process	G-protein coupled receptor signaling pathway (GO:0007186)	16	3.57e-05	0.000669
both	PANTHER GO-Slim Biological Process	regulation of biological process (GO:0050789)	43	2.06e-07	7.18e-06
both	PANTHER GO-Slim Biological Process	biological regulation (GO:0065007)	44	1.12e-05	0.000228
both	PANTHER GO-Slim Biological Process	response to stimulus (GO:0050896)	39	6.26e-05	0.00109
both	Reactome pathways	Transport of fatty acids (R-BTA-804914)	3	4.11e-05	0.00944
both	Reactome pathways	Prolactin receptor signaling (R-BTA-1170546)	5	7.3e-07	0.000235
both	Reactome pathways	Growth hormone receptor signaling (R-BTA-982772)	5	1.06e-06	0.000285
both	Reactome pathways	Olfactory Signaling Pathway (R-BTA-381753)	21	2.32e-11	3.73e-08
both	Reactome pathways	G alpha (s) signalling events (R-BTA-418555)	22	2.45e-10	1.97e-07
both	Reactome pathways	GPCR downstream signalling (R-BTA-388396)	24	3.1e-07	0.000166
both	Reactome pathways	Signaling by GPCR (R-BTA-372790)	24	4.71e-07	0.000189
