# Supplementary material for: Genome-wide detection of copy number variations in polled yak using the Illumina BovineHD BeadChip
Source: BMC Genomics. 2019 May 14;20:376. doi: 10.1186/s12864-019-5759-1 (PMC6518677; doi:10.1186/s12864-019-5759-1)
Supplement: Supplementary file 6 — Table S6. Hypoxia-related genes found to be overlapped with CNVRs identified in the present study. (XLSX 16 kb) [file 12864_2019_5759_MOESM6_ESM.xlsx]

## Sheet: Sheet1
Table S6 Hypoxia-related genes found to be overlapped with CNVRs identified in the present study.
CNVR.ID	Chr	type	Gene related to hypoxia	regulation
CNVR4	1	loss	BACH1	up-regulated
CNVR6	1	loss	USP25	down-regulated
CNVR11	1	loss	GBE1	up-regulated
CNVR39	1	loss	PHLDB2	down-regulated
CNVR45	1	loss	PAK2	up-regulated/down-regulated
CNVR47	1	loss	DLG1	up-regulated/down-regulated
CNVR53	1	loss	B3GALNT1	up-regulated
CNVR68	1	loss	ATR	down-regulated
CNVR70	1	loss	PIK3CB	up-regulated
CNVR81	1	loss	PDXK	up-regulated
CNVR83	1	loss	AGPAT3	down-regulated
CNVR83	1	loss	COL6A1	down-regulated
CNVR84	1	loss	NIPA2	down-regulated
CNVR86	1	loss	MAP3K2	down-regulated
CNVR88	2	loss	CALCRL	up-regulated
CNVR105	2	loss	ACTR3	up-regulated/down-regulated
CNVR110	2	loss	TMEFF2	down-regulated
CNVR116	2	both	CYP20A1	down-regulated
CNVR118	2	loss	ABI2	up-regulated
CNVR124	2	loss	CREB1	up-regulated
CNVR129	2	loss	PSMD1	down-regulated
CNVR129	2	loss	PUM1	down-regulated
CNVR135	2	loss	ALDH4A1	down-regulated
CNVR145	3	loss	COL11A1	up-regulated
CNVR147	3	loss	DPYD	up-regulated
CNVR160	3	loss	LRRC8B	down-regulated
CNVR164	3	loss	CTBS	up-regulated
CNVR168	3	loss	RABGGTB	up-regulated
CNVR175	3	both	TM2D1	up-regulated
CNVR176	3	loss	FGGY	up-regulated
CNVR177	3	loss	ZFYVE9	down-regulated
CNVR180	3	loss	CDKN2C	up-regulated
CNVR181	3	loss	FAF1	down-regulated
CNVR184	3	loss	TWIST2	NA
CNVR188	3	loss	CYP51A1	up-regulated
CNVR188	3	loss	ZPBP	up-regulated
CNVR189	3	loss	KRIT1	up-regulated
CNVR192	3	loss	AHR	down-regulated
CNVR193	3	loss	TRA2A	up-regulated
CNVR194	3	loss	IGF2BP3	NA
CNVR198	3	loss	PHTF2	down-regulated
CNVR198	3	loss	PTPN12	up-regulated/down-regulated
CNVR202	4	loss	DPY19L1	down-regulated
CNVR203	4	loss	SKAP2	up-regulated
CNVR205	4	loss	MKLN1	down-regulated
CNVR213	4	loss	ATXN7L3B	down-regulated
CNVR217	4	loss	TMTC3	up-regulated
CNVR223	4	loss	LUM	up-regulated
CNVR226	4	loss	EEA1	up-regulated
CNVR243	4	loss	IRAK3	up-regulated
CNVR256	5	loss	PKP2	up-regulated/down-regulated
CNVR258	5	loss	FGD4	up-regulated/down-regulated
CNVR259	5	loss	IPO8	down-regulated
CNVR281	5	loss	CERK	NA
CNVR298	5	loss	FRYL	down-regulated
CNVR298	5	loss	UBE2K	down-regulated
CNVR299	5	loss	FIP1L1	down-regulated
CNVR309	5	loss	MXD4	down-regulated
CNVR311	5	loss	RNF4	up-regulated
CNVR314	6	loss	CTBP1	down-regulated
CNVR347	6	loss	COMMD10	up-regulated/down-regulated
CNVR348	6	loss	AFF4	down-regulated
CNVR348	6	loss	HSPA4	down-regulated
CNVR355	6	loss	CAMLG	up-regulated
CNVR363	6	loss	HMMR	NA
CNVR363	6	loss	SSBP2	up-regulated
CNVR366	6	loss	TYRP1	up-regulated
CNVR367	6	loss	ADAM28	down-regulated
CNVR375	7	loss	TMEFF1	up-regulated
CNVR385	7	loss	BVES	down-regulated
CNVR390	7	loss	MED23	down-regulated
CNVR392	7	loss	QKI	down-regulated
CNVR408	7	loss	DPP8	down-regulated
CNVR422	8	loss	UBR1	down-regulated
CNVR426	8	loss	POLE2	up-regulated
CNVR432	8	loss	NEMF	down-regulated
CNVR435	8	gain	SOS2	down-regulated
CNVR437	8	loss	MAP4K5	down-regulated
CNVR440	8	loss	SLTM	down-regulated
CNVR448	8	gain	GALK2	NA
CNVR448	8	gain	FGF7	up-regulated
CNVR451	9	gain	EXOC5	down-regulated
CNVR462	9	loss	ARID4A	up-regulated
CNVR466	9	loss	EIF3J	down-regulated
CNVR469	9	loss	CTDSPL2	down-regulated
CNVR479	9	loss	STRN	down-regulated
CNVR485	9	loss	PREPL	down-regulated
CNVR491	9	loss	USP34	down-regulated
CNVR494	9	loss	PPP1CB	up-regulated
CNVR496	9	loss	WDR43	down-regulated
CNVR497	10	loss	NCOA1	down-regulated
CNVR501	10	loss	ID2	up-regulated
CNVR501	10	loss	NBAS	up-regulated
CNVR512	10	loss	TRAF2	down-regulated
CNVR528	10	loss	HSPH1	up-regulated/down-regulated
CNVR535	10	loss	TNFSF13B	up-regulated
CNVR536	10	loss	COL4A2	down-regulated
CNVR537	10	loss	CARS2	down-regulated
CNVR537	10	loss	RAB20	up-regulated
CNVR539	11	loss	LAMP1	down-regulated
CNVR559	11	loss	AKR1C3	NA
CNVR561	11	loss	GTPBP4	up-regulated/down-regulated
CNVR573	11	loss	NCOA3	down-regulated
CNVR583	11	loss	BOP1	down-regulated
CNVR583	11	loss	HSF1	down-regulated
CNVR585	11	both	PLEC	down-regulated
CNVR585	11	both	IL7	up-regulated
CNVR596	12	loss	ABRA	up-regulated
CNVR599	12	loss	RNF19A	down-regulated
CNVR602	12	loss	SPAG1	down-regulated
CNVR617	12	loss	MRPL13	NA
CNVR643	12	loss	USP47	down-regulated
CNVR646	12	loss	NUP98	down-regulated
CNVR649	13	loss	QSER1	down-regulated
CNVR654	13	loss	ACAD8	down-regulated
CNVR658	13	loss	CNST	down-regulated
CNVR662	13	gain	EFCAB2	up-regulated
CNVR664	13	loss	DNM3	down-regulated
CNVR671	13	loss	TPR	down-regulated
CNVR672	14	loss	ARFIP1	down-regulated
CNVR672	14	loss	ELF3	up-regulated
CNVR672	14	loss	PLA2G4A	up-regulated
CNVR672	14	loss	PTGS2	up-regulated
CNVR672	14	loss	TMEM9	up-regulated
CNVR673	14	loss	INPP4B	down-regulated
CNVR673	14	loss	IL15	up-regulated
CNVR674	14	loss	ATP2A2	NA
CNVR674	14	loss	FGF2	up-regulated
CNVR713	14	loss	NETO2	down-regulated
CNVR744	15	both	CLTC	NA
CNVR748	15	loss	RABEP1	down-regulated
CNVR748	15	loss	PLD6	up-regulated
CNVR750	15	gain	SPAG9	down-regulated
CNVR753	15	loss	PRKCA	up-regulated
CNVR765	15	loss	DHX29	down-regulated
CNVR775	16	loss	NNT	down-regulated
CNVR776	16	loss	PAIP1	up-regulated/down-regulated
CNVR781	16	loss	TRIP13	NA
CNVR787	16	loss	MEF2A	up-regulated
CNVR793	16	loss	STRN3	up-regulated
CNVR794	16	loss	BRMS1L	down-regulated
CNVR800	16	loss	AKT1	up-regulated
CNVR802	16	loss	ARF4	down-regulated
CNVR805	16	loss	SEC61A1	down-regulated
CNVR808	17	loss	RUVBL1	down-regulated
CNVR823	17	loss	BAG2	down-regulated
CNVR825	17	loss	DST	up-regulated/down-regulated
CNVR843	17	loss	KIAA0319	down-regulated
CNVR843	17	loss	PRSS16	up-regulated
CNVR844	18	loss	EXOC2	down-regulated
CNVR849	18	loss	SPIRE1	down-regulated
CNVR849	18	loss	TXNL1	NA
CNVR853	18	loss	CLCN7	up-regulated
CNVR871	19	loss	MAD1L1	down-regulated
CNVR875	19	loss	FAM20C	NA
CNVR882	20	loss	ADAM8	up-regulated
CNVR890	20	loss	INPP5A	down-regulated
CNVR891	20	loss	DPYSL4	up-regulated
CNVR898	20	loss	GALNT2	down-regulated
CNVR905	20	loss	JMJD1C	down-regulated
CNVR905	20	loss	TIMM23	down-regulated
CNVR905	20	loss	HNRNPH3	NA
CNVR909	21	loss	CHORDC1	up-regulated
CNVR915	21	gain	LDHA	up-regulated
CNVR918	21	loss	CDKN1C	up-regulated/down-regulated
CNVR921	21	loss	POLR2L	NA
CNVR928	21	loss	DUSP8	down-regulated
