# Supplementary material for: Genome-wide detection of copy number variations in polled yak using the Illumina BovineHD BeadChip
Source: BMC Genomics. 2019 May 14;20:376. doi: 10.1186/s12864-019-5759-1 (PMC6518677; doi:10.1186/s12864-019-5759-1)
Supplement: Supplementary file 7 — Table S7. Information about QTLs found to be overlapped with CNVRs identified in the present study. (XLSX 104 kb) [file 12864_2019_5759_MOESM7_ESM.xlsx]

## Sheet: Sheet1
Table S7 Information about QTLs found to be overlapped with CNVR identified in the present study
CNVR.ID	chr	start	end	type	qtlid	class	trait
CNVR2	1	393248	480885	LOSS	QTL_ID=106429	Reproduction_QTL	trait=Calving ease
CNVR2	1	393248	480885	LOSS	QTL_ID=106485	Reproduction_Association	trait=Calving ease (maternal)
CNVR2	1	393248	480885	LOSS	QTL_ID=14639	Production_Association	trait=Residual feed intake
CNVR3	1	1950638	2187735	LOSS	QTL_ID=106485	Reproduction_Association	trait=Calving ease (maternal)
CNVR3	1	1950638	2187735	LOSS	QTL_ID=24743	Production_Association	trait=Body weight (weaning)
CNVR3	1	1950638	2187735	LOSS	QTL_ID=24744	Production_Association	trait=Body weight (weaning)
CNVR3	1	1950638	2187735	LOSS	QTL_ID=24745	Production_Association	trait=Body weight (weaning)
CNVR4	1	2367761	2491052	LOSS	QTL_ID=106485	Reproduction_Association	trait=Calving ease (maternal)
CNVR4	1	2367761	2491052	LOSS	QTL_ID=123306	Production_Association	trait=Length of productive life
CNVR4	1	2367761	2491052	LOSS	QTL_ID=24743	Production_Association	trait=Body weight (weaning)
CNVR4	1	2367761	2491052	LOSS	QTL_ID=24744	Production_Association	trait=Body weight (weaning)
CNVR4	1	2367761	2491052	LOSS	QTL_ID=24745	Production_Association	trait=Body weight (weaning)
CNVR5	1	6153497	6236417	LOSS	QTL_ID=106485	Reproduction_Association	trait=Calving ease (maternal)
CNVR6	1	8895681	8965047	LOSS	QTL_ID=125149	Milk_Association	trait=Milk fat yield
CNVR6	1	8895681	8965047	LOSS	QTL_ID=56268	Reproduction_Association	trait=Sperm motility
CNVR7	1	10443049	10922464	LOSS	QTL_ID=15760	Milk_Association	trait=Milk alpha-lactalbumin percentage
CNVR7	1	10443049	10922464	LOSS	QTL_ID=24746	Production_Association	trait=Body weight (weaning)
CNVR10	1	14456867	14527316	LOSS	QTL_ID=36351	Production_Association	trait=Body weight (birth)
CNVR10	1	14456867	14527316	LOSS	QTL_ID=38248	Reproduction_Association	trait=Calving ease (maternal)
CNVR10	1	14456867	14527316	LOSS	QTL_ID=38249	Exterior_Association	trait=Foot angle
CNVR10	1	14456867	14527316	LOSS	QTL_ID=38250	Exterior_Association	trait=Feet and leg conformation
CNVR10	1	14456867	14527316	LOSS	QTL_ID=38251	Production_Association	trait=PTA type
CNVR10	1	14456867	14527316	LOSS	QTL_ID=38252	Exterior_Association	trait=Udder attachment
CNVR10	1	14456867	14527316	LOSS	QTL_ID=38253	Milk_Association	trait=Milk fat yield
CNVR10	1	14456867	14527316	LOSS	QTL_ID=38254	Milk_Association	trait=Milk yield
CNVR10	1	14456867	14527316	LOSS	QTL_ID=38255	Production_Association	trait=Net merit
CNVR10	1	14456867	14527316	LOSS	QTL_ID=38256	Production_Association	trait=Length of productive life
CNVR10	1	14456867	14527316	LOSS	QTL_ID=38257	Milk_Association	trait=Milk protein yield
CNVR10	1	14456867	14527316	LOSS	QTL_ID=38258	Exterior_Association	trait=Rump angle
CNVR10	1	14456867	14527316	LOSS	QTL_ID=38259	Exterior_Association	trait=Rear leg placement - rear view
CNVR10	1	14456867	14527316	LOSS	QTL_ID=38260	Exterior_Association	trait=Udder height
CNVR10	1	14456867	14527316	LOSS	QTL_ID=38261	Reproduction_Association	trait=Calving ease
CNVR10	1	14456867	14527316	LOSS	QTL_ID=38262	Exterior_Association	trait=Stature
CNVR10	1	14456867	14527316	LOSS	QTL_ID=38263	Exterior_Association	trait=Udder cleft
CNVR12	1	15796320	15911954	LOSS	QTL_ID=22701	Exterior_Association	trait=Angularity
CNVR12	1	15796320	15911954	LOSS	QTL_ID=32582	Milk_Association	trait=Milk docosanoic acid content
CNVR15	1	16986957	17103820	LOSS	QTL_ID=66302	Production_Association	trait=Body weight gain
CNVR15	1	16986957	17103820	LOSS	QTL_ID=66728	Production_Association	trait=Body weight (yearling)
CNVR15	1	16986957	17103820	LOSS	QTL_ID=66729	Production_Association	trait=Body weight gain
CNVR15	1	16986957	17103820	LOSS	QTL_ID=66750	Production_Association	trait=Body weight (yearling)
CNVR16	1	18593082	18704584	LOSS	QTL_ID=35245	Production_QTL	trait=Partial efficiency of growth
CNVR17	1	20033381	20093504	LOSS	QTL_ID=106677	Milk_QTL	trait=Milk yield
CNVR17	1	20033381	20093504	LOSS	QTL_ID=121787	Milk_Association	trait=Milk protein percentage
CNVR19	1	27390245	27491853	LOSS	QTL_ID=20877	Meat_and_Carcass_QTL	trait=Shear force
CNVR19	1	27390245	27491853	LOSS	QTL_ID=20918	Production_Association	trait=Average daily gain
CNVR19	1	27390245	27491853	LOSS	QTL_ID=20919	Production_Association	trait=Average daily gain
CNVR19	1	27390245	27491853	LOSS	QTL_ID=20920	Production_Association	trait=Average daily gain
CNVR19	1	27390245	27491853	LOSS	QTL_ID=20921	Production_Association	trait=Average daily gain
CNVR19	1	27390245	27491853	LOSS	QTL_ID=20983	Production_Association	trait=Average daily gain
CNVR19	1	27390245	27491853	LOSS	QTL_ID=20984	Production_Association	trait=Average daily gain
CNVR19	1	27390245	27491853	LOSS	QTL_ID=20985	Production_Association	trait=Average daily feed intake
CNVR19	1	27390245	27491853	LOSS	QTL_ID=20986	Production_Association	trait=Average daily feed intake
CNVR19	1	27390245	27491853	LOSS	QTL_ID=21034	Production_Association	trait=Average daily feed intake
CNVR19	1	27390245	27491853	LOSS	QTL_ID=21035	Production_Association	trait=Average daily feed intake
CNVR19	1	27390245	27491853	LOSS	QTL_ID=21036	Production_Association	trait=Average daily feed intake
CNVR19	1	27390245	27491853	LOSS	QTL_ID=21038	Production_Association	trait=Residual feed intake
CNVR19	1	27390245	27491853	LOSS	QTL_ID=21039	Production_Association	trait=Residual feed intake
CNVR19	1	27390245	27491853	LOSS	QTL_ID=21040	Production_Association	trait=Residual feed intake
CNVR19	1	27390245	27491853	LOSS	QTL_ID=21102	Production_Association	trait=Residual feed intake
CNVR19	1	27390245	27491853	LOSS	QTL_ID=21103	Production_Association	trait=Residual feed intake
CNVR19	1	27390245	27491853	LOSS	QTL_ID=21144	Reproduction_Association	trait=Age at puberty
CNVR19	1	27390245	27491853	LOSS	QTL_ID=21145	Reproduction_Association	trait=Age at puberty
CNVR19	1	27390245	27491853	LOSS	QTL_ID=21146	Reproduction_Association	trait=Age at puberty
CNVR19	1	27390245	27491853	LOSS	QTL_ID=21147	Reproduction_Association	trait=Age at puberty
CNVR19	1	27390245	27491853	LOSS	QTL_ID=32359	Health_Association	trait=Somatic cell score
CNVR19	1	27390245	27491853	LOSS	QTL_ID=32360	Health_Association	trait=Somatic cell score
CNVR19	1	27390245	27491853	LOSS	QTL_ID=32361	Health_Association	trait=Somatic cell score
CNVR19	1	27390245	27491853	LOSS	QTL_ID=32362	Health_Association	trait=Somatic cell score
CNVR19	1	27390245	27491853	LOSS	QTL_ID=32363	Health_Association	trait=Somatic cell score
CNVR20	1	27980058	28239464	LOSS	QTL_ID=20877	Meat_and_Carcass_QTL	trait=Shear force
CNVR20	1	27980058	28239464	LOSS	QTL_ID=20918	Production_Association	trait=Average daily gain
CNVR20	1	27980058	28239464	LOSS	QTL_ID=20919	Production_Association	trait=Average daily gain
CNVR20	1	27980058	28239464	LOSS	QTL_ID=20920	Production_Association	trait=Average daily gain
CNVR20	1	27980058	28239464	LOSS	QTL_ID=20921	Production_Association	trait=Average daily gain
CNVR20	1	27980058	28239464	LOSS	QTL_ID=20983	Production_Association	trait=Average daily gain
CNVR20	1	27980058	28239464	LOSS	QTL_ID=20984	Production_Association	trait=Average daily gain
CNVR20	1	27980058	28239464	LOSS	QTL_ID=20985	Production_Association	trait=Average daily feed intake
CNVR20	1	27980058	28239464	LOSS	QTL_ID=20986	Production_Association	trait=Average daily feed intake
CNVR20	1	27980058	28239464	LOSS	QTL_ID=21034	Production_Association	trait=Average daily feed intake
CNVR20	1	27980058	28239464	LOSS	QTL_ID=21035	Production_Association	trait=Average daily feed intake
CNVR20	1	27980058	28239464	LOSS	QTL_ID=21036	Production_Association	trait=Average daily feed intake
CNVR20	1	27980058	28239464	LOSS	QTL_ID=21038	Production_Association	trait=Residual feed intake
CNVR20	1	27980058	28239464	LOSS	QTL_ID=21039	Production_Association	trait=Residual feed intake
CNVR20	1	27980058	28239464	LOSS	QTL_ID=21040	Production_Association	trait=Residual feed intake
CNVR20	1	27980058	28239464	LOSS	QTL_ID=21102	Production_Association	trait=Residual feed intake
CNVR20	1	27980058	28239464	LOSS	QTL_ID=21103	Production_Association	trait=Residual feed intake
CNVR20	1	27980058	28239464	LOSS	QTL_ID=21144	Reproduction_Association	trait=Age at puberty
CNVR20	1	27980058	28239464	LOSS	QTL_ID=21145	Reproduction_Association	trait=Age at puberty
CNVR20	1	27980058	28239464	LOSS	QTL_ID=21146	Reproduction_Association	trait=Age at puberty
CNVR20	1	27980058	28239464	LOSS	QTL_ID=21147	Reproduction_Association	trait=Age at puberty
CNVR20	1	27980058	28239464	LOSS	QTL_ID=37111	Meat_and_Carcass_Association	trait=Lean meat yield
CNVR20	1	27980058	28239464	LOSS	QTL_ID=66773	Production_Association	trait=Body weight (yearling)
CNVR21	1	28708920	28836741	LOSS	QTL_ID=20877	Meat_and_Carcass_QTL	trait=Shear force
CNVR21	1	28708920	28836741	LOSS	QTL_ID=20918	Production_Association	trait=Average daily gain
CNVR21	1	28708920	28836741	LOSS	QTL_ID=20919	Production_Association	trait=Average daily gain
CNVR21	1	28708920	28836741	LOSS	QTL_ID=20920	Production_Association	trait=Average daily gain
CNVR21	1	28708920	28836741	LOSS	QTL_ID=20921	Production_Association	trait=Average daily gain
CNVR21	1	28708920	28836741	LOSS	QTL_ID=20983	Production_Association	trait=Average daily gain
CNVR21	1	28708920	28836741	LOSS	QTL_ID=20984	Production_Association	trait=Average daily gain
CNVR21	1	28708920	28836741	LOSS	QTL_ID=20985	Production_Association	trait=Average daily feed intake
CNVR21	1	28708920	28836741	LOSS	QTL_ID=20986	Production_Association	trait=Average daily feed intake
CNVR21	1	28708920	28836741	LOSS	QTL_ID=21034	Production_Association	trait=Average daily feed intake
CNVR21	1	28708920	28836741	LOSS	QTL_ID=21035	Production_Association	trait=Average daily feed intake
CNVR21	1	28708920	28836741	LOSS	QTL_ID=21036	Production_Association	trait=Average daily feed intake
CNVR21	1	28708920	28836741	LOSS	QTL_ID=21038	Production_Association	trait=Residual feed intake
CNVR21	1	28708920	28836741	LOSS	QTL_ID=21039	Production_Association	trait=Residual feed intake
CNVR21	1	28708920	28836741	LOSS	QTL_ID=21040	Production_Association	trait=Residual feed intake
CNVR21	1	28708920	28836741	LOSS	QTL_ID=21102	Production_Association	trait=Residual feed intake
CNVR21	1	28708920	28836741	LOSS	QTL_ID=21103	Production_Association	trait=Residual feed intake
CNVR21	1	28708920	28836741	LOSS	QTL_ID=21144	Reproduction_Association	trait=Age at puberty
CNVR21	1	28708920	28836741	LOSS	QTL_ID=21145	Reproduction_Association	trait=Age at puberty
CNVR21	1	28708920	28836741	LOSS	QTL_ID=21146	Reproduction_Association	trait=Age at puberty
CNVR21	1	28708920	28836741	LOSS	QTL_ID=21147	Reproduction_Association	trait=Age at puberty
CNVR25	1	30509539	30797328	LOSS	QTL_ID=152038	Meat_and_Carcass_Association	trait=Kidney, pelvic, and heart fat percentage
CNVR25	1	30509539	30797328	LOSS	QTL_ID=28149	Exterior_Association	trait=Bone quality
CNVR25	1	30509539	30797328	LOSS	QTL_ID=66771	Production_Association	trait=Body weight gain
CNVR26	1	30896546	31214179	LOSS	QTL_ID=24052	Health_QTL	trait=Infectious bovine keratoconjunctivitis susceptibility
CNVR27	1	32411801	32568105	LOSS	QTL_ID=24048	Health_QTL	trait=Infectious bovine keratoconjunctivitis susceptibility
CNVR28	1	32889594	33036107	LOSS	QTL_ID=24048	Health_QTL	trait=Infectious bovine keratoconjunctivitis susceptibility
CNVR28	1	32889594	33036107	LOSS	QTL_ID=95653	Health_QTL	trait=Bovine respiratory disease susceptibility
CNVR29	1	33143512	33379427	LOSS	QTL_ID=66765	Production_Association	trait=Body weight (weaning)
CNVR29	1	33143512	33379427	LOSS	QTL_ID=66766	Production_Association	trait=Body weight (yearling)
CNVR29	1	33143512	33379427	LOSS	QTL_ID=66767	Production_Association	trait=Body weight gain
CNVR31	1	34985622	35247683	LOSS	QTL_ID=101097	Meat_and_Carcass_QTL	trait=Docosahexaenoic acid content
CNVR31	1	34985622	35247683	LOSS	QTL_ID=126740	Exterior_Association	trait=Temperament
CNVR31	1	34985622	35247683	LOSS	QTL_ID=136172	Milk_Association	trait=Milk protein percentage
CNVR31	1	34985622	35247683	LOSS	QTL_ID=136173	Milk_Association	trait=Milk casein percentage
CNVR31	1	34985622	35247683	LOSS	QTL_ID=136174	Milk_Association	trait=Milk rennet coagulation time
CNVR31	1	34985622	35247683	LOSS	QTL_ID=136175	Milk_Association	trait=Curd firmness
CNVR32	1	37007720	37100951	LOSS	QTL_ID=30230	Reproduction_Association	trait=Interval to first estrus after calving
CNVR32	1	37007720	37100951	LOSS	QTL_ID=30435	Reproduction_Association	trait=Interval to first estrus after calving
CNVR36	1	45423220	45536558	LOSS	QTL_ID=56570	Milk_QTL	trait=Milk palmitoleic acid content
CNVR37	1	48390301	48581750	LOSS	QTL_ID=111765	Milk_Association	trait=Milk kappa-casein percentage
CNVR37	1	48390301	48581750	LOSS	QTL_ID=111766	Milk_Association	trait=Milk kappa-casein percentage
CNVR37	1	48390301	48581750	LOSS	QTL_ID=111767	Milk_Association	trait=Milk kappa-casein percentage
CNVR37	1	48390301	48581750	LOSS	QTL_ID=112436	Milk_Association	trait=Milk kappa-casein percentage
CNVR37	1	48390301	48581750	LOSS	QTL_ID=112437	Milk_Association	trait=Milk kappa-casein percentage
CNVR37	1	48390301	48581750	LOSS	QTL_ID=112438	Milk_Association	trait=Milk kappa-casein percentage
CNVR37	1	48390301	48581750	LOSS	QTL_ID=112439	Milk_Association	trait=Milk kappa-casein percentage
CNVR37	1	48390301	48581750	LOSS	QTL_ID=112440	Milk_Association	trait=Milk kappa-casein percentage
CNVR37	1	48390301	48581750	LOSS	QTL_ID=112441	Milk_Association	trait=Milk kappa-casein percentage
CNVR37	1	48390301	48581750	LOSS	QTL_ID=112442	Milk_Association	trait=Milk kappa-casein percentage
CNVR37	1	48390301	48581750	LOSS	QTL_ID=112627	Milk_Association	trait=Milk kappa-casein percentage
CNVR37	1	48390301	48581750	LOSS	QTL_ID=113296	Milk_Association	trait=Milk kappa-casein percentage
CNVR37	1	48390301	48581750	LOSS	QTL_ID=113297	Milk_Association	trait=Milk kappa-casein percentage
CNVR37	1	48390301	48581750	LOSS	QTL_ID=116644	Milk_Association	trait=Milk glycosylated kappa-casein percentage
CNVR37	1	48390301	48581750	LOSS	QTL_ID=116919	Milk_Association	trait=Milk glycosylated kappa-casein percentage
CNVR37	1	48390301	48581750	LOSS	QTL_ID=116920	Milk_Association	trait=Milk glycosylated kappa-casein percentage
CNVR37	1	48390301	48581750	LOSS	QTL_ID=116921	Milk_Association	trait=Milk glycosylated kappa-casein percentage
CNVR37	1	48390301	48581750	LOSS	QTL_ID=116964	Milk_Association	trait=Milk glycosylated kappa-casein percentage
CNVR37	1	48390301	48581750	LOSS	QTL_ID=116965	Milk_Association	trait=Milk glycosylated kappa-casein percentage
CNVR37	1	48390301	48581750	LOSS	QTL_ID=116966	Milk_Association	trait=Milk glycosylated kappa-casein percentage
CNVR37	1	48390301	48581750	LOSS	QTL_ID=116967	Milk_Association	trait=Milk glycosylated kappa-casein percentage
CNVR37	1	48390301	48581750	LOSS	QTL_ID=116968	Milk_Association	trait=Milk glycosylated kappa-casein percentage
CNVR37	1	48390301	48581750	LOSS	QTL_ID=116969	Milk_Association	trait=Milk glycosylated kappa-casein percentage
CNVR37	1	48390301	48581750	LOSS	QTL_ID=116970	Milk_Association	trait=Milk glycosylated kappa-casein percentage
CNVR37	1	48390301	48581750	LOSS	QTL_ID=24559	Reproduction_Association	trait=Calving ease
CNVR37	1	48390301	48581750	LOSS	QTL_ID=24659	Meat_and_Carcass_Association	trait=Marbling score
CNVR37	1	48390301	48581750	LOSS	QTL_ID=56570	Milk_QTL	trait=Milk palmitoleic acid content
CNVR38	1	49338773	49465688	LOSS	QTL_ID=108887	Milk_Association	trait=Milk beta-lactoglobulin percentage
CNVR38	1	49338773	49465688	LOSS	QTL_ID=56570	Milk_QTL	trait=Milk palmitoleic acid content
CNVR39	1	50632202	50715047	LOSS	QTL_ID=37225	Meat_and_Carcass_Association	trait=Lean meat yield
CNVR39	1	50632202	50715047	LOSS	QTL_ID=56570	Milk_QTL	trait=Milk palmitoleic acid content
CNVR40	1	51814484	52019850	LOSS	QTL_ID=108872	Milk_Association	trait=Milk beta-lactoglobulin percentage
CNVR40	1	51814484	52019850	LOSS	QTL_ID=108873	Milk_Association	trait=Milk beta-lactoglobulin percentage
CNVR40	1	51814484	52019850	LOSS	QTL_ID=113359	Milk_Association	trait=Milk kappa-casein percentage
CNVR40	1	51814484	52019850	LOSS	QTL_ID=56570	Milk_QTL	trait=Milk palmitoleic acid content
CNVR41	1	53287750	53424747	LOSS	QTL_ID=106462	Meat_and_Carcass_QTL	trait=Pelvic area
CNVR41	1	53287750	53424747	LOSS	QTL_ID=115655	Milk_Association	trait=Milk glycosylated kappa-casein percentage
CNVR41	1	53287750	53424747	LOSS	QTL_ID=115759	Milk_Association	trait=Milk glycosylated kappa-casein percentage
CNVR41	1	53287750	53424747	LOSS	QTL_ID=115760	Milk_Association	trait=Milk glycosylated kappa-casein percentage
CNVR41	1	53287750	53424747	LOSS	QTL_ID=115761	Milk_Association	trait=Milk glycosylated kappa-casein percentage
CNVR41	1	53287750	53424747	LOSS	QTL_ID=115762	Milk_Association	trait=Milk glycosylated kappa-casein percentage
CNVR41	1	53287750	53424747	LOSS	QTL_ID=56570	Milk_QTL	trait=Milk palmitoleic acid content
CNVR42	1	56952298	57216253	LOSS	QTL_ID=125113	Milk_Association	trait=Milk yield
CNVR42	1	56952298	57216253	LOSS	QTL_ID=125134	Milk_Association	trait=Milk protein yield
CNVR42	1	56952298	57216253	LOSS	QTL_ID=125151	Milk_Association	trait=Milk fat yield
CNVR42	1	56952298	57216253	LOSS	QTL_ID=56311	Milk_QTL	trait=Milk capric acid content
CNVR42	1	56952298	57216253	LOSS	QTL_ID=56312	Milk_QTL	trait=Milk myristic acid content
CNVR42	1	56952298	57216253	LOSS	QTL_ID=56570	Milk_QTL	trait=Milk palmitoleic acid content
CNVR43	1	60022354	60293714	LOSS	QTL_ID=106144	Health_Association	trait=Bovine leukemia virus susceptibility
CNVR43	1	60022354	60293714	LOSS	QTL_ID=126742	Exterior_Association	trait=Temperament
CNVR43	1	60022354	60293714	LOSS	QTL_ID=24688	Meat_and_Carcass_Association	trait=Longissimus muscle area
CNVR43	1	60022354	60293714	LOSS	QTL_ID=56311	Milk_QTL	trait=Milk capric acid content
CNVR43	1	60022354	60293714	LOSS	QTL_ID=56312	Milk_QTL	trait=Milk myristic acid content
CNVR43	1	60022354	60293714	LOSS	QTL_ID=56570	Milk_QTL	trait=Milk palmitoleic acid content
CNVR44	1	61618599	61670101	LOSS	QTL_ID=56311	Milk_QTL	trait=Milk capric acid content
CNVR44	1	61618599	61670101	LOSS	QTL_ID=56312	Milk_QTL	trait=Milk myristic acid content
CNVR44	1	61618599	61670101	LOSS	QTL_ID=56570	Milk_QTL	trait=Milk palmitoleic acid content
CNVR44	1	61618599	61670101	LOSS	QTL_ID=66794	Production_Association	trait=Body weight gain
CNVR45	1	65291125	65454173	LOSS	QTL_ID=138423	Reproduction_QTL	trait=Scrotal circumference
CNVR45	1	65291125	65454173	LOSS	QTL_ID=56570	Milk_QTL	trait=Milk palmitoleic acid content
CNVR46	1	66217192	66494267	LOSS	QTL_ID=29977	Reproduction_Association	trait=Age at puberty
CNVR46	1	66217192	66494267	LOSS	QTL_ID=56570	Milk_QTL	trait=Milk palmitoleic acid content
CNVR46	1	66217192	66494267	LOSS	QTL_ID=66744	Production_Association	trait=Body weight gain
CNVR46	1	66217192	66494267	LOSS	QTL_ID=66795	Production_Association	trait=Body weight gain
CNVR47	1	70875107	70968244	LOSS	QTL_ID=56570	Milk_QTL	trait=Milk palmitoleic acid content
CNVR48	1	71842327	71960687	LOSS	QTL_ID=22770	Production_QTL	trait=Body weight (yearling)
CNVR48	1	71842327	71960687	LOSS	QTL_ID=56570	Milk_QTL	trait=Milk palmitoleic acid content
CNVR49	1	72115021	72387471	LOSS	QTL_ID=113322	Milk_Association	trait=Milk kappa-casein percentage
CNVR49	1	72115021	72387471	LOSS	QTL_ID=125115	Milk_Association	trait=Milk yield
CNVR49	1	72115021	72387471	LOSS	QTL_ID=130969	Production_Association	trait=Residual feed intake
CNVR49	1	72115021	72387471	LOSS	QTL_ID=130970	Production_Association	trait=Residual feed intake
CNVR49	1	72115021	72387471	LOSS	QTL_ID=22770	Production_QTL	trait=Body weight (yearling)
CNVR49	1	72115021	72387471	LOSS	QTL_ID=56570	Milk_QTL	trait=Milk palmitoleic acid content
CNVR50	1	72758347	72931620	LOSS	QTL_ID=15293	Reproduction_Association	trait=Fertility treatments
CNVR50	1	72758347	72931620	LOSS	QTL_ID=22770	Production_QTL	trait=Body weight (yearling)
CNVR50	1	72758347	72931620	LOSS	QTL_ID=56570	Milk_QTL	trait=Milk palmitoleic acid content
CNVR51	1	76596713	76792695	LOSS	QTL_ID=22770	Production_QTL	trait=Body weight (yearling)
CNVR51	1	76596713	76792695	LOSS	QTL_ID=24679	Production_Association	trait=Body weight (mature)
CNVR51	1	76596713	76792695	LOSS	QTL_ID=56570	Milk_QTL	trait=Milk palmitoleic acid content
CNVR52	1	78477895	78549798	LOSS	QTL_ID=113173	Milk_Association	trait=Milk kappa-casein percentage
CNVR52	1	78477895	78549798	LOSS	QTL_ID=113174	Milk_Association	trait=Milk kappa-casein percentage
CNVR52	1	78477895	78549798	LOSS	QTL_ID=118255	Milk_Association	trait=Milk unglycosylated kappa-casein percentage
CNVR52	1	78477895	78549798	LOSS	QTL_ID=118256	Milk_Association	trait=Milk unglycosylated kappa-casein percentage
CNVR52	1	78477895	78549798	LOSS	QTL_ID=138498	Reproduction_QTL	trait=Conception rate
CNVR52	1	78477895	78549798	LOSS	QTL_ID=22770	Production_QTL	trait=Body weight (yearling)
CNVR52	1	78477895	78549798	LOSS	QTL_ID=24645	Meat_and_Carcass_Association	trait=Fat thickness at the 12th rib
CNVR52	1	78477895	78549798	LOSS	QTL_ID=56570	Milk_QTL	trait=Milk palmitoleic acid content
CNVR53	1	84617946	84860353	LOSS	QTL_ID=125470	Milk_Association	trait=305-day milk yield
CNVR53	1	84617946	84860353	LOSS	QTL_ID=126992	Milk_Association	trait=Milk yield
CNVR53	1	84617946	84860353	LOSS	QTL_ID=20504	Meat_and_Carcass_QTL	trait=Trans-6/9-C18:1 fatty acid content
CNVR53	1	84617946	84860353	LOSS	QTL_ID=22770	Production_QTL	trait=Body weight (yearling)
CNVR53	1	84617946	84860353	LOSS	QTL_ID=38488	Reproduction_Association	trait=Calving ease (maternal)
CNVR53	1	84617946	84860353	LOSS	QTL_ID=38489	Exterior_Association	trait=Dairy form
CNVR53	1	84617946	84860353	LOSS	QTL_ID=38490	Reproduction_Association	trait=Daughter pregnancy rate
CNVR53	1	84617946	84860353	LOSS	QTL_ID=38491	Exterior_Association	trait=Foot angle
CNVR53	1	84617946	84860353	LOSS	QTL_ID=38492	Milk_Association	trait=Milk fat percentage
CNVR53	1	84617946	84860353	LOSS	QTL_ID=38493	Milk_Association	trait=Milk fat yield
CNVR53	1	84617946	84860353	LOSS	QTL_ID=38494	Milk_Association	trait=Milk yield
CNVR53	1	84617946	84860353	LOSS	QTL_ID=38495	Production_Association	trait=Net merit
CNVR53	1	84617946	84860353	LOSS	QTL_ID=38496	Production_Association	trait=Length of productive life
CNVR53	1	84617946	84860353	LOSS	QTL_ID=38497	Milk_Association	trait=Milk protein percentage
CNVR53	1	84617946	84860353	LOSS	QTL_ID=38498	Milk_Association	trait=Milk protein yield
CNVR53	1	84617946	84860353	LOSS	QTL_ID=38499	Exterior_Association	trait=Rear leg placement - side view
CNVR53	1	84617946	84860353	LOSS	QTL_ID=38500	Reproduction_Association	trait=Calving ease
CNVR53	1	84617946	84860353	LOSS	QTL_ID=38501	Health_Association	trait=Somatic cell score
CNVR53	1	84617946	84860353	LOSS	QTL_ID=38502	Reproduction_Association	trait=Stillbirth
CNVR53	1	84617946	84860353	LOSS	QTL_ID=38503	Exterior_Association	trait=Strength
CNVR53	1	84617946	84860353	LOSS	QTL_ID=56570	Milk_QTL	trait=Milk palmitoleic acid content
CNVR54	1	86680866	86858474	LOSS	QTL_ID=118257	Milk_Association	trait=Milk unglycosylated kappa-casein percentage
CNVR54	1	86680866	86858474	LOSS	QTL_ID=118338	Milk_Association	trait=Milk unglycosylated kappa-casein percentage
CNVR54	1	86680866	86858474	LOSS	QTL_ID=118339	Milk_Association	trait=Milk unglycosylated kappa-casein percentage
CNVR54	1	86680866	86858474	LOSS	QTL_ID=118614	Milk_Association	trait=Milk unglycosylated kappa-casein percentage
CNVR54	1	86680866	86858474	LOSS	QTL_ID=119013	Milk_Association	trait=Milk unglycosylated kappa-casein percentage
CNVR54	1	86680866	86858474	LOSS	QTL_ID=130812	Production_Association	trait=Average daily gain
CNVR54	1	86680866	86858474	LOSS	QTL_ID=22770	Production_QTL	trait=Body weight (yearling)
CNVR54	1	86680866	86858474	LOSS	QTL_ID=56570	Milk_QTL	trait=Milk palmitoleic acid content
CNVR55	1	89384715	89489279	LOSS	QTL_ID=22770	Production_QTL	trait=Body weight (yearling)
CNVR55	1	89384715	89489279	LOSS	QTL_ID=56570	Milk_QTL	trait=Milk palmitoleic acid content
CNVR56	1	91484431	91646297	LOSS	QTL_ID=22770	Production_QTL	trait=Body weight (yearling)
CNVR56	1	91484431	91646297	LOSS	QTL_ID=56570	Milk_QTL	trait=Milk palmitoleic acid content
CNVR57	1	92304765	92377391	LOSS	QTL_ID=22770	Production_QTL	trait=Body weight (yearling)
CNVR57	1	92304765	92377391	LOSS	QTL_ID=56570	Milk_QTL	trait=Milk palmitoleic acid content
CNVR58	1	93730576	93819471	LOSS	QTL_ID=154619	Production_QTL	trait=Length of productive life
CNVR58	1	93730576	93819471	LOSS	QTL_ID=22770	Production_QTL	trait=Body weight (yearling)
CNVR58	1	93730576	93819471	LOSS	QTL_ID=56570	Milk_QTL	trait=Milk palmitoleic acid content
CNVR59	1	99178518	99600850	LOSS	QTL_ID=106570	Exterior_QTL	trait=Udder swelling score
CNVR59	1	99178518	99600850	LOSS	QTL_ID=20381	Meat_and_Carcass_Association	trait=Longissimus muscle area
CNVR59	1	99178518	99600850	LOSS	QTL_ID=22770	Production_QTL	trait=Body weight (yearling)
CNVR59	1	99178518	99600850	LOSS	QTL_ID=37161	Meat_and_Carcass_Association	trait=Lean meat yield
CNVR59	1	99178518	99600850	LOSS	QTL_ID=37184	Meat_and_Carcass_Association	trait=Lean meat yield
CNVR59	1	99178518	99600850	LOSS	QTL_ID=37185	Meat_and_Carcass_Association	trait=Lean meat yield
CNVR59	1	99178518	99600850	LOSS	QTL_ID=37188	Meat_and_Carcass_Association	trait=Lean meat yield
CNVR59	1	99178518	99600850	LOSS	QTL_ID=56570	Milk_QTL	trait=Milk palmitoleic acid content
CNVR59	1	99178518	99600850	LOSS	QTL_ID=96137	Health_Association	trait=Bovine tuberculosis susceptibility
CNVR60	1	101882871	102063784	LOSS	QTL_ID=22770	Production_QTL	trait=Body weight (yearling)
CNVR60	1	101882871	102063784	LOSS	QTL_ID=56570	Milk_QTL	trait=Milk palmitoleic acid content
CNVR60	1	101882871	102063784	LOSS	QTL_ID=96131	Health_Association	trait=Bovine tuberculosis susceptibility
CNVR60	1	101882871	102063784	LOSS	QTL_ID=96135	Health_Association	trait=Bovine tuberculosis susceptibility
CNVR60	1	101882871	102063784	LOSS	QTL_ID=96148	Health_Association	trait=Bovine tuberculosis susceptibility
CNVR60	1	101882871	102063784	LOSS	QTL_ID=96149	Health_Association	trait=Bovine tuberculosis susceptibility
CNVR60	1	101882871	102063784	LOSS	QTL_ID=96151	Health_Association	trait=Bovine tuberculosis susceptibility
CNVR60	1	101882871	102063784	LOSS	QTL_ID=96152	Health_Association	trait=Bovine tuberculosis susceptibility
CNVR60	1	101882871	102063784	LOSS	QTL_ID=96153	Health_Association	trait=Bovine tuberculosis susceptibility
CNVR60	1	101882871	102063784	LOSS	QTL_ID=96154	Health_Association	trait=Bovine tuberculosis susceptibility
CNVR60	1	101882871	102063784	LOSS	QTL_ID=96160	Health_Association	trait=Bovine tuberculosis susceptibility
CNVR60	1	101882871	102063784	LOSS	QTL_ID=96612	Health_Association	trait=Bovine tuberculosis susceptibility
CNVR60	1	101882871	102063784	LOSS	QTL_ID=96613	Health_Association	trait=Bovine tuberculosis susceptibility
CNVR60	1	101882871	102063784	LOSS	QTL_ID=96616	Health_Association	trait=Bovine tuberculosis susceptibility
CNVR60	1	101882871	102063784	LOSS	QTL_ID=96684	Health_Association	trait=Bovine tuberculosis susceptibility
CNVR60	1	101882871	102063784	LOSS	QTL_ID=96699	Health_Association	trait=Bovine tuberculosis susceptibility
CNVR60	1	101882871	102063784	LOSS	QTL_ID=96700	Health_Association	trait=Bovine tuberculosis susceptibility
CNVR60	1	101882871	102063784	LOSS	QTL_ID=96702	Health_Association	trait=Bovine tuberculosis susceptibility
CNVR60	1	101882871	102063784	LOSS	QTL_ID=96703	Health_Association	trait=Bovine tuberculosis susceptibility
CNVR60	1	101882871	102063784	LOSS	QTL_ID=96712	Health_Association	trait=Bovine tuberculosis susceptibility
CNVR60	1	101882871	102063784	LOSS	QTL_ID=96718	Health_Association	trait=Bovine tuberculosis susceptibility
CNVR60	1	101882871	102063784	LOSS	QTL_ID=96733	Health_Association	trait=Bovine tuberculosis susceptibility
CNVR60	1	101882871	102063784	LOSS	QTL_ID=96734	Health_Association	trait=Bovine tuberculosis susceptibility
CNVR61	1	103879978	103931503	LOSS	QTL_ID=22770	Production_QTL	trait=Body weight (yearling)
CNVR61	1	103879978	103931503	LOSS	QTL_ID=56570	Milk_QTL	trait=Milk palmitoleic acid content
CNVR62	1	104958924	105108951	LOSS	QTL_ID=22770	Production_QTL	trait=Body weight (yearling)
CNVR62	1	104958924	105108951	LOSS	QTL_ID=56570	Milk_QTL	trait=Milk palmitoleic acid content
CNVR63	1	105366870	105532100	LOSS	QTL_ID=130757	Production_Association	trait=Dry matter intake
CNVR63	1	105366870	105532100	LOSS	QTL_ID=22770	Production_QTL	trait=Body weight (yearling)
CNVR63	1	105366870	105532100	LOSS	QTL_ID=56570	Milk_QTL	trait=Milk palmitoleic acid content
CNVR64	1	106022687	106101955	LOSS	QTL_ID=106678	Milk_QTL	trait=Milk yield
CNVR64	1	106022687	106101955	LOSS	QTL_ID=22770	Production_QTL	trait=Body weight (yearling)
CNVR64	1	106022687	106101955	LOSS	QTL_ID=56570	Milk_QTL	trait=Milk palmitoleic acid content
CNVR65	1	106847931	107450515	LOSS	QTL_ID=106707	Exterior_QTL	trait=Udder swelling score
CNVR65	1	106847931	107450515	LOSS	QTL_ID=22770	Production_QTL	trait=Body weight (yearling)
CNVR65	1	106847931	107450515	LOSS	QTL_ID=56467	Production_QTL	trait=Dry matter intake
CNVR65	1	106847931	107450515	LOSS	QTL_ID=56570	Milk_QTL	trait=Milk palmitoleic acid content
CNVR66	1	107944738	108031239	LOSS	QTL_ID=22770	Production_QTL	trait=Body weight (yearling)
CNVR66	1	107944738	108031239	LOSS	QTL_ID=56467	Production_QTL	trait=Dry matter intake
CNVR66	1	107944738	108031239	LOSS	QTL_ID=56570	Milk_QTL	trait=Milk palmitoleic acid content
CNVR67	1	110012664	110269954	LOSS	QTL_ID=101020	Meat_and_Carcass_QTL	trait=Myristic acid content
CNVR67	1	110012664	110269954	LOSS	QTL_ID=22770	Production_QTL	trait=Body weight (yearling)
CNVR67	1	110012664	110269954	LOSS	QTL_ID=36364	Meat_and_Carcass_Association	trait=Shear force
CNVR67	1	110012664	110269954	LOSS	QTL_ID=56570	Milk_QTL	trait=Milk palmitoleic acid content
CNVR68	1	114128376	114288444	LOSS	QTL_ID=38696	Exterior_Association	trait=Dairy form
CNVR68	1	114128376	114288444	LOSS	QTL_ID=38697	Exterior_Association	trait=Foot angle
CNVR68	1	114128376	114288444	LOSS	QTL_ID=38698	Exterior_Association	trait=Feet and leg conformation
CNVR68	1	114128376	114288444	LOSS	QTL_ID=38699	Production_Association	trait=PTA type
CNVR68	1	114128376	114288444	LOSS	QTL_ID=38700	Exterior_Association	trait=Teat placement - front
CNVR68	1	114128376	114288444	LOSS	QTL_ID=38701	Exterior_Association	trait=Udder attachment
CNVR68	1	114128376	114288444	LOSS	QTL_ID=38702	Exterior_Association	trait=Rear leg placement - rear view
CNVR68	1	114128376	114288444	LOSS	QTL_ID=38703	Exterior_Association	trait=Teat placement - rear
CNVR68	1	114128376	114288444	LOSS	QTL_ID=38704	Production_Association	trait=Rump width
CNVR68	1	114128376	114288444	LOSS	QTL_ID=38705	Exterior_Association	trait=Stature
CNVR68	1	114128376	114288444	LOSS	QTL_ID=38706	Exterior_Association	trait=Udder cleft
CNVR68	1	114128376	114288444	LOSS	QTL_ID=56570	Milk_QTL	trait=Milk palmitoleic acid content
CNVR69	1	116756836	116807062	GAIN	QTL_ID=56570	Milk_QTL	trait=Milk palmitoleic acid content
CNVR70	1	117087025	117159563	LOSS	QTL_ID=56570	Milk_QTL	trait=Milk palmitoleic acid content
CNVR71	1	118611969	118723442	LOSS	QTL_ID=56570	Milk_QTL	trait=Milk palmitoleic acid content
CNVR72	1	119116496	119258653	LOSS	QTL_ID=56570	Milk_QTL	trait=Milk palmitoleic acid content
CNVR72	1	119116496	119258653	LOSS	QTL_ID=65413	Production_Association	trait=Maturity rate
CNVR72	1	119116496	119258653	LOSS	QTL_ID=66745	Production_Association	trait=Body weight (yearling)
CNVR72	1	119116496	119258653	LOSS	QTL_ID=66746	Production_Association	trait=Body weight gain
CNVR72	1	119116496	119258653	LOSS	QTL_ID=66761	Production_Association	trait=Body weight (yearling)
CNVR72	1	119116496	119258653	LOSS	QTL_ID=66762	Production_Association	trait=Body weight gain
CNVR72	1	119116496	119258653	LOSS	QTL_ID=66776	Production_Association	trait=Body weight (yearling)
CNVR72	1	119116496	119258653	LOSS	QTL_ID=66777	Production_Association	trait=Body weight gain
CNVR73	1	122291096	122342298	LOSS	QTL_ID=56313	Milk_QTL	trait=Milk myristic acid content
CNVR73	1	122291096	122342298	LOSS	QTL_ID=56570	Milk_QTL	trait=Milk palmitoleic acid content
CNVR74	1	122499191	122763169	LOSS	QTL_ID=22843	Meat_and_Carcass_QTL	trait=Longissimus muscle area
CNVR74	1	122499191	122763169	LOSS	QTL_ID=56313	Milk_QTL	trait=Milk myristic acid content
CNVR74	1	122499191	122763169	LOSS	QTL_ID=56570	Milk_QTL	trait=Milk palmitoleic acid content
CNVR74	1	122499191	122763169	LOSS	QTL_ID=66810	Production_Association	trait=Body weight gain
CNVR74	1	122499191	122763169	LOSS	QTL_ID=66811	Production_Association	trait=Body weight gain
CNVR75	1	122982136	123049436	LOSS	QTL_ID=56313	Milk_QTL	trait=Milk myristic acid content
CNVR75	1	122982136	123049436	LOSS	QTL_ID=56570	Milk_QTL	trait=Milk palmitoleic acid content
CNVR76	1	124263777	125054325	LOSS	QTL_ID=111860	Milk_Association	trait=Milk kappa-casein percentage
CNVR76	1	124263777	125054325	LOSS	QTL_ID=19757	Meat_and_Carcass_QTL	trait=Palmitoleic acid content
CNVR76	1	124263777	125054325	LOSS	QTL_ID=28566	Reproduction_Association	trait=Non-return rate (EBV)
CNVR76	1	124263777	125054325	LOSS	QTL_ID=56313	Milk_QTL	trait=Milk myristic acid content
CNVR76	1	124263777	125054325	LOSS	QTL_ID=56570	Milk_QTL	trait=Milk palmitoleic acid content
CNVR76	1	124263777	125054325	LOSS	QTL_ID=96139	Health_Association	trait=Bovine tuberculosis susceptibility
CNVR77	1	127499236	127687035	LOSS	QTL_ID=35323	Milk_Association	trait=Milk fat yield
CNVR77	1	127499236	127687035	LOSS	QTL_ID=56313	Milk_QTL	trait=Milk myristic acid content
CNVR77	1	127499236	127687035	LOSS	QTL_ID=56570	Milk_QTL	trait=Milk palmitoleic acid content
CNVR78	1	131409580	131495551	LOSS	QTL_ID=30480	Reproduction_QTL	trait=Birth index
CNVR78	1	131409580	131495551	LOSS	QTL_ID=56570	Milk_QTL	trait=Milk palmitoleic acid content
CNVR79	1	133527757	133616398	LOSS	QTL_ID=56570	Milk_QTL	trait=Milk palmitoleic acid content
CNVR80	1	136200949	136272811	LOSS	QTL_ID=56570	Milk_QTL	trait=Milk palmitoleic acid content
CNVR80	1	136200949	136272811	LOSS	QTL_ID=95655	Health_QTL	trait=Bovine respiratory disease susceptibility
CNVR81	1	136844018	136918482	LOSS	QTL_ID=56570	Milk_QTL	trait=Milk palmitoleic acid content
CNVR82	1	140757594	140845817	LOSS	QTL_ID=25145	Milk_Association	trait=Milk protein percentage
CNVR82	1	140757594	140845817	LOSS	QTL_ID=30482	Reproduction_QTL	trait=Calving ease
CNVR82	1	140757594	140845817	LOSS	QTL_ID=56570	Milk_QTL	trait=Milk palmitoleic acid content
CNVR83	1	146245062	146866373	LOSS	QTL_ID=101165	Health_Association	trait=Tick resistance
CNVR83	1	146245062	146866373	LOSS	QTL_ID=111672	Milk_Association	trait=Milk kappa-casein percentage
CNVR83	1	146245062	146866373	LOSS	QTL_ID=111673	Milk_Association	trait=Milk kappa-casein percentage
CNVR83	1	146245062	146866373	LOSS	QTL_ID=111674	Milk_Association	trait=Milk kappa-casein percentage
CNVR83	1	146245062	146866373	LOSS	QTL_ID=111874	Milk_Association	trait=Milk kappa-casein percentage
CNVR83	1	146245062	146866373	LOSS	QTL_ID=119303	Milk_Association	trait=Milk unglycosylated kappa-casein percentage
CNVR83	1	146245062	146866373	LOSS	QTL_ID=119304	Milk_Association	trait=Milk unglycosylated kappa-casein percentage
CNVR83	1	146245062	146866373	LOSS	QTL_ID=119305	Milk_Association	trait=Milk unglycosylated kappa-casein percentage
CNVR83	1	146245062	146866373	LOSS	QTL_ID=131117	Production_Association	trait=Average daily gain
CNVR83	1	146245062	146866373	LOSS	QTL_ID=32592	Milk_Association	trait=Milk stearic acid content
CNVR83	1	146245062	146866373	LOSS	QTL_ID=32645	Milk_Association	trait=Milk C18 index
CNVR83	1	146245062	146866373	LOSS	QTL_ID=32646	Milk_Association	trait=Milk C18 index
CNVR83	1	146245062	146866373	LOSS	QTL_ID=66822	Production_Association	trait=Body weight gain
CNVR83	1	146245062	146866373	LOSS	QTL_ID=70589	Milk_Association	trait=Milk phosphorus content
CNVR83	1	146245062	146866373	LOSS	QTL_ID=70590	Milk_Association	trait=Milk phosphorus content
CNVR83	1	146245062	146866373	LOSS	QTL_ID=70595	Milk_Association	trait=Milk phosphorus content
CNVR83	1	146245062	146866373	LOSS	QTL_ID=70596	Milk_Association	trait=Milk phosphorus content
CNVR83	1	146245062	146866373	LOSS	QTL_ID=70597	Milk_Association	trait=Milk phosphorus content
CNVR83	1	146245062	146866373	LOSS	QTL_ID=70612	Milk_Association	trait=Milk phosphorus content
CNVR83	1	146245062	146866373	LOSS	QTL_ID=70613	Milk_Association	trait=Milk phosphorus content
CNVR83	1	146245062	146866373	LOSS	QTL_ID=70615	Milk_Association	trait=Milk phosphorus content
CNVR83	1	146245062	146866373	LOSS	QTL_ID=70616	Milk_Association	trait=Milk phosphorus content
CNVR83	1	146245062	146866373	LOSS	QTL_ID=70617	Milk_Association	trait=Milk phosphorus content
CNVR83	1	146245062	146866373	LOSS	QTL_ID=70618	Milk_Association	trait=Milk phosphorus content
CNVR83	1	146245062	146866373	LOSS	QTL_ID=70619	Milk_Association	trait=Milk phosphorus content
CNVR83	1	146245062	146866373	LOSS	QTL_ID=70620	Milk_Association	trait=Milk phosphorus content
CNVR83	1	146245062	146866373	LOSS	QTL_ID=70621	Milk_Association	trait=Milk phosphorus content
CNVR83	1	146245062	146866373	LOSS	QTL_ID=70622	Milk_Association	trait=Milk phosphorus content
CNVR83	1	146245062	146866373	LOSS	QTL_ID=70623	Milk_Association	trait=Milk phosphorus content
CNVR83	1	146245062	146866373	LOSS	QTL_ID=70627	Milk_Association	trait=Milk phosphorus content
CNVR83	1	146245062	146866373	LOSS	QTL_ID=70633	Milk_Association	trait=Milk phosphorus content
CNVR83	1	146245062	146866373	LOSS	QTL_ID=70637	Milk_Association	trait=Milk phosphorus content
CNVR84	1	147010912	147107559	LOSS	QTL_ID=122079	Health_Association	trait=Somatic cell score
CNVR84	1	147010912	147107559	LOSS	QTL_ID=135853	Health_QTL	trait=Tick resistance
CNVR85	1	147301032	147434939	LOSS	QTL_ID=135853	Health_QTL	trait=Tick resistance
CNVR85	1	147301032	147434939	LOSS	QTL_ID=38927	Reproduction_Association	trait=Calving ease (maternal)
CNVR85	1	147301032	147434939	LOSS	QTL_ID=38928	Exterior_Association	trait=Dairy form
CNVR85	1	147301032	147434939	LOSS	QTL_ID=38929	Reproduction_Association	trait=Daughter pregnancy rate
CNVR85	1	147301032	147434939	LOSS	QTL_ID=38930	Reproduction_Association	trait=Stillbirth (maternal)
CNVR85	1	147301032	147434939	LOSS	QTL_ID=38931	Exterior_Association	trait=Foot angle
CNVR85	1	147301032	147434939	LOSS	QTL_ID=38932	Milk_Association	trait=Milk fat percentage
CNVR85	1	147301032	147434939	LOSS	QTL_ID=38933	Production_Association	trait=Net merit
CNVR85	1	147301032	147434939	LOSS	QTL_ID=38934	Production_Association	trait=Length of productive life
CNVR85	1	147301032	147434939	LOSS	QTL_ID=38935	Milk_Association	trait=Milk protein percentage
CNVR85	1	147301032	147434939	LOSS	QTL_ID=38936	Exterior_Association	trait=Rear leg placement - side view
CNVR85	1	147301032	147434939	LOSS	QTL_ID=38937	Reproduction_Association	trait=Calving ease
CNVR85	1	147301032	147434939	LOSS	QTL_ID=38938	Health_Association	trait=Somatic cell score
CNVR85	1	147301032	147434939	LOSS	QTL_ID=38939	Reproduction_Association	trait=Stillbirth
CNVR86	1	156157122	156467999	LOSS	QTL_ID=35215	Production_QTL	trait=Average daily gain
CNVR86	1	156157122	156467999	LOSS	QTL_ID=35983	Production_QTL	trait=Maintenance efficiency
CNVR86	1	156157122	156467999	LOSS	QTL_ID=35984	Health_Association	trait=Somatic cell score
CNVR86	1	156157122	156467999	LOSS	QTL_ID=35985	Health_Association	trait=Somatic cell score
CNVR87	1	157138014	157273077	LOSS	QTL_ID=25761	Milk_Association	trait=Milk fat yield (daughter deviation)
CNVR87	1	157138014	157273077	LOSS	QTL_ID=26134	Milk_Association	trait=Milk protein yield (daughter deviation)
CNVR88	2	654935	1199690	LOSS	QTL_ID=102180	Meat_and_Carcass_Association	trait=Dressing percentage
CNVR88	2	654935	1199690	LOSS	QTL_ID=102181	Meat_and_Carcass_Association	trait=Dressing percentage
CNVR88	2	654935	1199690	LOSS	QTL_ID=102182	Meat_and_Carcass_Association	trait=Dressing percentage
CNVR88	2	654935	1199690	LOSS	QTL_ID=102183	Meat_and_Carcass_Association	trait=Dressing percentage
CNVR88	2	654935	1199690	LOSS	QTL_ID=106907	Reproduction_Association	trait=Daughter pregnancy rate
CNVR88	2	654935	1199690	LOSS	QTL_ID=125920	Exterior_Association	trait=Udder cleft
CNVR88	2	654935	1199690	LOSS	QTL_ID=20363	Meat_and_Carcass_Association	trait=Fat thickness at the 12th rib
CNVR88	2	654935	1199690	LOSS	QTL_ID=20459	Meat_and_Carcass_Association	trait=Lean meat yield
CNVR88	2	654935	1199690	LOSS	QTL_ID=36368	Meat_and_Carcass_Association	trait=Meat color L*
CNVR88	2	654935	1199690	LOSS	QTL_ID=36959	Meat_and_Carcass_Association	trait=Lean meat yield
CNVR88	2	654935	1199690	LOSS	QTL_ID=66864	Production_Association	trait=Body weight gain
CNVR90	2	5027495	5270376	LOSS	QTL_ID=102187	Meat_and_Carcass_Association	trait=Dressing percentage
CNVR90	2	5027495	5270376	LOSS	QTL_ID=119028	Milk_Association	trait=Milk unglycosylated kappa-casein percentage
CNVR90	2	5027495	5270376	LOSS	QTL_ID=125980	Production_Association	trait=Length of productive life
CNVR91	2	8884527	9031463	LOSS	QTL_ID=20510	Meat_and_Carcass_QTL	trait=trans-15-C18:1 fatty acid content
CNVR91	2	8884527	9031463	LOSS	QTL_ID=22590	Production_Association	trait=Body weight
CNVR91	2	8884527	9031463	LOSS	QTL_ID=66894	Production_Association	trait=Body weight (yearling)
CNVR91	2	8884527	9031463	LOSS	QTL_ID=66895	Production_Association	trait=Body weight gain
CNVR92	2	9388178	9521997	LOSS	QTL_ID=120362	Reproduction_Association	trait=Luteal activity
CNVR92	2	9388178	9521997	LOSS	QTL_ID=120410	Reproduction_Association	trait=Luteal activity
CNVR92	2	9388178	9521997	LOSS	QTL_ID=120994	Reproduction_Association	trait=Luteal activity
CNVR92	2	9388178	9521997	LOSS	QTL_ID=121005	Reproduction_Association	trait=Luteal activity
CNVR92	2	9388178	9521997	LOSS	QTL_ID=121046	Reproduction_Association	trait=Luteal activity
CNVR92	2	9388178	9521997	LOSS	QTL_ID=121063	Reproduction_Association	trait=Luteal activity
CNVR92	2	9388178	9521997	LOSS	QTL_ID=121070	Reproduction_Association	trait=Luteal activity
CNVR92	2	9388178	9521997	LOSS	QTL_ID=121110	Reproduction_Association	trait=Luteal activity
CNVR92	2	9388178	9521997	LOSS	QTL_ID=121148	Reproduction_Association	trait=Luteal activity
CNVR92	2	9388178	9521997	LOSS	QTL_ID=121151	Reproduction_Association	trait=Luteal activity
CNVR92	2	9388178	9521997	LOSS	QTL_ID=121198	Reproduction_Association	trait=Luteal activity
CNVR92	2	9388178	9521997	LOSS	QTL_ID=121265	Reproduction_Association	trait=Luteal activity
CNVR92	2	9388178	9521997	LOSS	QTL_ID=20510	Meat_and_Carcass_QTL	trait=trans-15-C18:1 fatty acid content
CNVR96	2	12056409	12185682	LOSS	QTL_ID=15272	Reproduction_Association	trait=Non-return rate
CNVR98	2	14680404	14772386	LOSS	QTL_ID=106463	Meat_and_Carcass_QTL	trait=Pelvic area
CNVR98	2	14680404	14772386	LOSS	QTL_ID=135803	Meat_and_Carcass_QTL	trait=Myristoleic acid content
CNVR98	2	14680404	14772386	LOSS	QTL_ID=32369	Health_Association	trait=Somatic cell score
CNVR99	2	15759441	15867323	LOSS	QTL_ID=106463	Meat_and_Carcass_QTL	trait=Pelvic area
CNVR100	2	22555839	22723720	LOSS	QTL_ID=106911	Reproduction_Association	trait=Daughter pregnancy rate
CNVR100	2	22555839	22723720	LOSS	QTL_ID=131105	Production_Association	trait=Average daily gain
CNVR100	2	22555839	22723720	LOSS	QTL_ID=131106	Production_Association	trait=Average daily gain
CNVR100	2	22555839	22723720	LOSS	QTL_ID=24035	Health_QTL	trait=Infectious bovine keratoconjunctivitis susceptibility
CNVR101	2	24714894	24891260	LOSS	QTL_ID=22584	Reproduction_Association	trait=Sire conception rate
CNVR101	2	24714894	24891260	LOSS	QTL_ID=25766	Milk_Association	trait=Milk fat yield (daughter deviation)
CNVR101	2	24714894	24891260	LOSS	QTL_ID=26136	Milk_Association	trait=Milk protein yield (daughter deviation)
CNVR101	2	24714894	24891260	LOSS	QTL_ID=38036	Reproduction_Association	trait=Age at first calving
CNVR101	2	24714894	24891260	LOSS	QTL_ID=39074	Reproduction_Association	trait=Calving ease (maternal)
CNVR101	2	24714894	24891260	LOSS	QTL_ID=39075	Exterior_Association	trait=Dairy form
CNVR101	2	24714894	24891260	LOSS	QTL_ID=39076	Reproduction_Association	trait=Daughter pregnancy rate
CNVR101	2	24714894	24891260	LOSS	QTL_ID=39077	Exterior_Association	trait=Foot angle
CNVR101	2	24714894	24891260	LOSS	QTL_ID=39078	Exterior_Association	trait=Feet and leg conformation
CNVR101	2	24714894	24891260	LOSS	QTL_ID=39079	Milk_Association	trait=Milk fat percentage
CNVR101	2	24714894	24891260	LOSS	QTL_ID=39080	Exterior_Association	trait=Udder attachment
CNVR101	2	24714894	24891260	LOSS	QTL_ID=39081	Milk_Association	trait=Milk fat yield
CNVR101	2	24714894	24891260	LOSS	QTL_ID=39082	Production_Association	trait=Net merit
CNVR101	2	24714894	24891260	LOSS	QTL_ID=39083	Production_Association	trait=Length of productive life
CNVR101	2	24714894	24891260	LOSS	QTL_ID=39084	Milk_Association	trait=Milk protein percentage
CNVR101	2	24714894	24891260	LOSS	QTL_ID=39085	Exterior_Association	trait=Rear leg placement - side view
CNVR101	2	24714894	24891260	LOSS	QTL_ID=39086	Reproduction_Association	trait=Calving ease
CNVR101	2	24714894	24891260	LOSS	QTL_ID=39087	Health_Association	trait=Somatic cell score
CNVR101	2	24714894	24891260	LOSS	QTL_ID=39088	Reproduction_Association	trait=Stillbirth
CNVR101	2	24714894	24891260	LOSS	QTL_ID=39089	Exterior_Association	trait=Strength
CNVR101	2	24714894	24891260	LOSS	QTL_ID=39090	Exterior_Association	trait=Teat length
CNVR101	2	24714894	24891260	LOSS	QTL_ID=39091	Exterior_Association	trait=Udder depth
CNVR101	2	24714894	24891260	LOSS	QTL_ID=39092	Exterior_Association	trait=Dairy form
CNVR101	2	24714894	24891260	LOSS	QTL_ID=39093	Reproduction_Association	trait=Daughter pregnancy rate
CNVR101	2	24714894	24891260	LOSS	QTL_ID=39094	Production_Association	trait=Net merit
CNVR101	2	24714894	24891260	LOSS	QTL_ID=39095	Production_Association	trait=Length of productive life
CNVR101	2	24714894	24891260	LOSS	QTL_ID=39096	Exterior_Association	trait=Rear leg placement - side view
CNVR101	2	24714894	24891260	LOSS	QTL_ID=39097	Reproduction_Association	trait=Calving ease
CNVR101	2	24714894	24891260	LOSS	QTL_ID=39098	Health_Association	trait=Somatic cell score
CNVR101	2	24714894	24891260	LOSS	QTL_ID=39099	Reproduction_Association	trait=Stillbirth
CNVR102	2	26362611	26592749	LOSS	QTL_ID=31763	Meat_and_Carcass_QTL	trait=Myristoleic acid content
CNVR103	2	31238054	31535313	LOSS	QTL_ID=39230	Production_Association	trait=Body depth
CNVR103	2	31238054	31535313	LOSS	QTL_ID=39231	Exterior_Association	trait=Dairy form
CNVR103	2	31238054	31535313	LOSS	QTL_ID=39232	Reproduction_Association	trait=Daughter pregnancy rate
CNVR103	2	31238054	31535313	LOSS	QTL_ID=39233	Exterior_Association	trait=Foot angle
CNVR103	2	31238054	31535313	LOSS	QTL_ID=39234	Exterior_Association	trait=Feet and leg conformation
CNVR103	2	31238054	31535313	LOSS	QTL_ID=39235	Production_Association	trait=PTA type
CNVR103	2	31238054	31535313	LOSS	QTL_ID=39236	Exterior_Association	trait=Teat placement - front
CNVR103	2	31238054	31535313	LOSS	QTL_ID=39237	Exterior_Association	trait=Udder attachment
CNVR103	2	31238054	31535313	LOSS	QTL_ID=39238	Exterior_Association	trait=Rear leg placement - rear view
CNVR103	2	31238054	31535313	LOSS	QTL_ID=39239	Exterior_Association	trait=Teat placement - rear
CNVR103	2	31238054	31535313	LOSS	QTL_ID=39240	Exterior_Association	trait=Udder height
CNVR103	2	31238054	31535313	LOSS	QTL_ID=39241	Production_Association	trait=Rump width
CNVR103	2	31238054	31535313	LOSS	QTL_ID=39242	Exterior_Association	trait=Stature
CNVR103	2	31238054	31535313	LOSS	QTL_ID=39243	Exterior_Association	trait=Udder cleft
CNVR105	2	36655521	37107860	LOSS	QTL_ID=120337	Reproduction_Association	trait=Luteal activity
CNVR105	2	36655521	37107860	LOSS	QTL_ID=120344	Reproduction_Association	trait=Luteal activity
CNVR105	2	36655521	37107860	LOSS	QTL_ID=120348	Reproduction_Association	trait=Luteal activity
CNVR105	2	36655521	37107860	LOSS	QTL_ID=120356	Reproduction_Association	trait=Luteal activity
CNVR105	2	36655521	37107860	LOSS	QTL_ID=120386	Reproduction_Association	trait=Luteal activity
CNVR105	2	36655521	37107860	LOSS	QTL_ID=120391	Reproduction_Association	trait=Luteal activity
CNVR105	2	36655521	37107860	LOSS	QTL_ID=120404	Reproduction_Association	trait=Luteal activity
CNVR105	2	36655521	37107860	LOSS	QTL_ID=120406	Reproduction_Association	trait=Luteal activity
CNVR105	2	36655521	37107860	LOSS	QTL_ID=120411	Reproduction_Association	trait=Luteal activity
CNVR105	2	36655521	37107860	LOSS	QTL_ID=120428	Reproduction_Association	trait=Luteal activity
CNVR105	2	36655521	37107860	LOSS	QTL_ID=120431	Reproduction_Association	trait=Luteal activity
CNVR105	2	36655521	37107860	LOSS	QTL_ID=120435	Reproduction_Association	trait=Luteal activity
CNVR105	2	36655521	37107860	LOSS	QTL_ID=120446	Reproduction_Association	trait=Luteal activity
CNVR105	2	36655521	37107860	LOSS	QTL_ID=120479	Reproduction_Association	trait=Luteal activity
CNVR105	2	36655521	37107860	LOSS	QTL_ID=120505	Reproduction_Association	trait=Luteal activity
CNVR105	2	36655521	37107860	LOSS	QTL_ID=120541	Reproduction_Association	trait=Luteal activity
CNVR105	2	36655521	37107860	LOSS	QTL_ID=120545	Reproduction_Association	trait=Luteal activity
CNVR105	2	36655521	37107860	LOSS	QTL_ID=120612	Reproduction_Association	trait=Luteal activity
CNVR105	2	36655521	37107860	LOSS	QTL_ID=120683	Reproduction_Association	trait=Luteal activity
CNVR105	2	36655521	37107860	LOSS	QTL_ID=120684	Reproduction_Association	trait=Luteal activity
CNVR105	2	36655521	37107860	LOSS	QTL_ID=120752	Reproduction_Association	trait=Luteal activity
CNVR105	2	36655521	37107860	LOSS	QTL_ID=120762	Reproduction_Association	trait=Luteal activity
CNVR105	2	36655521	37107860	LOSS	QTL_ID=120796	Reproduction_Association	trait=Luteal activity
CNVR105	2	36655521	37107860	LOSS	QTL_ID=120818	Reproduction_Association	trait=Luteal activity
CNVR105	2	36655521	37107860	LOSS	QTL_ID=120830	Reproduction_Association	trait=Luteal activity
CNVR105	2	36655521	37107860	LOSS	QTL_ID=120847	Reproduction_Association	trait=Luteal activity
CNVR105	2	36655521	37107860	LOSS	QTL_ID=120849	Reproduction_Association	trait=Luteal activity
CNVR105	2	36655521	37107860	LOSS	QTL_ID=120866	Reproduction_Association	trait=Luteal activity
CNVR105	2	36655521	37107860	LOSS	QTL_ID=120884	Reproduction_Association	trait=Luteal activity
CNVR105	2	36655521	37107860	LOSS	QTL_ID=120886	Reproduction_Association	trait=Luteal activity
CNVR105	2	36655521	37107860	LOSS	QTL_ID=121330	Reproduction_Association	trait=Luteal activity
CNVR105	2	36655521	37107860	LOSS	QTL_ID=121578	Reproduction_Association	trait=Luteal activity
CNVR105	2	36655521	37107860	LOSS	QTL_ID=39383	Production_Association	trait=PTA type
CNVR105	2	36655521	37107860	LOSS	QTL_ID=39384	Exterior_Association	trait=Teat placement - front
CNVR105	2	36655521	37107860	LOSS	QTL_ID=39385	Exterior_Association	trait=Udder attachment
CNVR105	2	36655521	37107860	LOSS	QTL_ID=39386	Production_Association	trait=Net merit
CNVR105	2	36655521	37107860	LOSS	QTL_ID=39387	Exterior_Association	trait=Teat placement - rear
CNVR105	2	36655521	37107860	LOSS	QTL_ID=39388	Exterior_Association	trait=Udder height
CNVR105	2	36655521	37107860	LOSS	QTL_ID=39389	Health_Association	trait=Somatic cell score
CNVR105	2	36655521	37107860	LOSS	QTL_ID=39390	Exterior_Association	trait=Strength
CNVR105	2	36655521	37107860	LOSS	QTL_ID=39391	Exterior_Association	trait=Udder depth
CNVR106	2	40375491	40737733	LOSS	QTL_ID=121486	Reproduction_Association	trait=Luteal activity
CNVR106	2	40375491	40737733	LOSS	QTL_ID=121608	Reproduction_Association	trait=Luteal activity
CNVR106	2	40375491	40737733	LOSS	QTL_ID=29804	Reproduction_Association	trait=Age at puberty
CNVR108	2	47989340	48188052	LOSS	QTL_ID=56571	Milk_QTL	trait=Milk palmitoleic acid content
CNVR109	2	48306020	48448951	LOSS	QTL_ID=56571	Milk_QTL	trait=Milk palmitoleic acid content
CNVR109	2	48306020	48448951	LOSS	QTL_ID=65731	Reproduction_Association	trait=Inseminations per conception
CNVR109	2	48306020	48448951	LOSS	QTL_ID=65732	Reproduction_Association	trait=Inseminations per conception
CNVR110	2	53960350	54186574	LOSS	QTL_ID=56571	Milk_QTL	trait=Milk palmitoleic acid content
CNVR110	2	53960350	54186574	LOSS	QTL_ID=56589	Milk_QTL	trait=Milk palmitoleic acid content
CNVR111	2	54445075	54588834	LOSS	QTL_ID=23948	Health_Association	trait=Abomasum displacement
CNVR111	2	54445075	54588834	LOSS	QTL_ID=56571	Milk_QTL	trait=Milk palmitoleic acid content
CNVR111	2	54445075	54588834	LOSS	QTL_ID=56589	Milk_QTL	trait=Milk palmitoleic acid content
CNVR112	2	54941371	55189613	LOSS	QTL_ID=135842	Health_QTL	trait=Tick resistance
CNVR112	2	54941371	55189613	LOSS	QTL_ID=137201	Health_Association	trait=Bovine respiratory disease susceptibility
CNVR112	2	54941371	55189613	LOSS	QTL_ID=56571	Milk_QTL	trait=Milk palmitoleic acid content
CNVR112	2	54941371	55189613	LOSS	QTL_ID=56589	Milk_QTL	trait=Milk palmitoleic acid content
CNVR113	2	56143854	56255866	LOSS	QTL_ID=14800	Reproduction_Association	trait=Fertilization rate
CNVR113	2	56143854	56255866	LOSS	QTL_ID=56571	Milk_QTL	trait=Milk palmitoleic acid content
CNVR113	2	56143854	56255866	LOSS	QTL_ID=56589	Milk_QTL	trait=Milk palmitoleic acid content
CNVR114	2	56907252	57496705	LOSS	QTL_ID=56571	Milk_QTL	trait=Milk palmitoleic acid content
CNVR114	2	56907252	57496705	LOSS	QTL_ID=56589	Milk_QTL	trait=Milk palmitoleic acid content
CNVR115	2	57600771	57672167	LOSS	QTL_ID=56571	Milk_QTL	trait=Milk palmitoleic acid content
CNVR115	2	57600771	57672167	LOSS	QTL_ID=56589	Milk_QTL	trait=Milk palmitoleic acid content
CNVR116	2	61708027	61787820	mixed	QTL_ID=56571	Milk_QTL	trait=Milk palmitoleic acid content
CNVR116	2	61708027	61787820	mixed	QTL_ID=56589	Milk_QTL	trait=Milk palmitoleic acid content
CNVR117	2	61983037	62081355	LOSS	QTL_ID=56571	Milk_QTL	trait=Milk palmitoleic acid content
CNVR117	2	61983037	62081355	LOSS	QTL_ID=56589	Milk_QTL	trait=Milk palmitoleic acid content
CNVR118	2	62171893	62312351	LOSS	QTL_ID=56571	Milk_QTL	trait=Milk palmitoleic acid content
CNVR118	2	62171893	62312351	LOSS	QTL_ID=56589	Milk_QTL	trait=Milk palmitoleic acid content
CNVR119	2	65677952	65915838	LOSS	QTL_ID=56571	Milk_QTL	trait=Milk palmitoleic acid content
CNVR119	2	65677952	65915838	LOSS	QTL_ID=56589	Milk_QTL	trait=Milk palmitoleic acid content
CNVR120	2	68464743	68616620	LOSS	QTL_ID=106627	Production_QTL	trait=Body weight (weaning)
CNVR122	2	72626832	72695746	LOSS	QTL_ID=66857	Production_Association	trait=Body weight gain
CNVR123	2	76039498	76224869	LOSS	QTL_ID=130886	Production_Association	trait=Metabolic body weight
CNVR124	2	79666652	80140608	LOSS	QTL_ID=122305	Milk_Association	trait=Milk arachidonic acid content
CNVR124	2	79666652	80140608	LOSS	QTL_ID=122306	Milk_Association	trait=Milk arachidonic acid content
CNVR124	2	79666652	80140608	LOSS	QTL_ID=122320	Milk_Association	trait=Milk trans-6/8-Octadecenoic acid content
CNVR124	2	79666652	80140608	LOSS	QTL_ID=122325	Milk_Association	trait=Milk cis-12-Octadecenoic acid content
CNVR124	2	79666652	80140608	LOSS	QTL_ID=122326	Milk_Association	trait=Milk cis-12-Octadecenoic acid content
CNVR124	2	79666652	80140608	LOSS	QTL_ID=122328	Milk_Association	trait=Milk trans-16-Octadecenoic acid content
CNVR124	2	79666652	80140608	LOSS	QTL_ID=122329	Milk_Association	trait=Milk trans-16-Octadecenoic acid content
CNVR124	2	79666652	80140608	LOSS	QTL_ID=122340	Milk_Association	trait=Milk cis-8,11,14-Eicosatrienoic acid content
CNVR124	2	79666652	80140608	LOSS	QTL_ID=122341	Milk_Association	trait=Milk cis-8,11,14-Eicosatrienoic acid content
CNVR124	2	79666652	80140608	LOSS	QTL_ID=136183	Milk_Association	trait=Milk yield
CNVR124	2	79666652	80140608	LOSS	QTL_ID=20299	Meat_and_Carcass_Association	trait=Marbling score
CNVR124	2	79666652	80140608	LOSS	QTL_ID=62844	Milk_Association	trait=Milk C18 index
CNVR124	2	79666652	80140608	LOSS	QTL_ID=95253	Health_Association	trait=Somatic cell score
CNVR125	2	81074797	81198123	LOSS	QTL_ID=112789	Milk_Association	trait=Milk kappa-casein percentage
CNVR125	2	81074797	81198123	LOSS	QTL_ID=112790	Milk_Association	trait=Milk kappa-casein percentage
CNVR125	2	81074797	81198123	LOSS	QTL_ID=96166	Health_Association	trait=Bovine tuberculosis susceptibility
CNVR125	2	81074797	81198123	LOSS	QTL_ID=96169	Health_Association	trait=Bovine tuberculosis susceptibility
CNVR125	2	81074797	81198123	LOSS	QTL_ID=96171	Health_Association	trait=Bovine tuberculosis susceptibility
CNVR125	2	81074797	81198123	LOSS	QTL_ID=96173	Health_Association	trait=Bovine tuberculosis susceptibility
CNVR129	2	91604872	92047542	LOSS	QTL_ID=112503	Milk_Association	trait=Milk kappa-casein percentage
CNVR129	2	91604872	92047542	LOSS	QTL_ID=113151	Milk_Association	trait=Milk kappa-casein percentage
CNVR129	2	91604872	92047542	LOSS	QTL_ID=113152	Milk_Association	trait=Milk kappa-casein percentage
CNVR129	2	91604872	92047542	LOSS	QTL_ID=113153	Milk_Association	trait=Milk kappa-casein percentage
CNVR129	2	91604872	92047542	LOSS	QTL_ID=113154	Milk_Association	trait=Milk kappa-casein percentage
CNVR129	2	91604872	92047542	LOSS	QTL_ID=113155	Milk_Association	trait=Milk kappa-casein percentage
CNVR129	2	91604872	92047542	LOSS	QTL_ID=113156	Milk_Association	trait=Milk kappa-casein percentage
CNVR129	2	91604872	92047542	LOSS	QTL_ID=113157	Milk_Association	trait=Milk kappa-casein percentage
CNVR129	2	91604872	92047542	LOSS	QTL_ID=113158	Milk_Association	trait=Milk kappa-casein percentage
CNVR129	2	91604872	92047542	LOSS	QTL_ID=113784	Milk_Association	trait=Milk kappa-casein percentage
CNVR129	2	91604872	92047542	LOSS	QTL_ID=113785	Milk_Association	trait=Milk kappa-casein percentage
CNVR129	2	91604872	92047542	LOSS	QTL_ID=118350	Milk_Association	trait=Milk unglycosylated kappa-casein percentage
CNVR129	2	91604872	92047542	LOSS	QTL_ID=118351	Milk_Association	trait=Milk unglycosylated kappa-casein percentage
CNVR129	2	91604872	92047542	LOSS	QTL_ID=118352	Milk_Association	trait=Milk unglycosylated kappa-casein percentage
CNVR129	2	91604872	92047542	LOSS	QTL_ID=118353	Milk_Association	trait=Milk unglycosylated kappa-casein percentage
CNVR129	2	91604872	92047542	LOSS	QTL_ID=118354	Milk_Association	trait=Milk unglycosylated kappa-casein percentage
CNVR129	2	91604872	92047542	LOSS	QTL_ID=118355	Milk_Association	trait=Milk unglycosylated kappa-casein percentage
CNVR129	2	91604872	92047542	LOSS	QTL_ID=118356	Milk_Association	trait=Milk unglycosylated kappa-casein percentage
CNVR129	2	91604872	92047542	LOSS	QTL_ID=118357	Milk_Association	trait=Milk unglycosylated kappa-casein percentage
CNVR129	2	91604872	92047542	LOSS	QTL_ID=118358	Milk_Association	trait=Milk unglycosylated kappa-casein percentage
CNVR129	2	91604872	92047542	LOSS	QTL_ID=118764	Milk_Association	trait=Milk unglycosylated kappa-casein percentage
CNVR129	2	91604872	92047542	LOSS	QTL_ID=118992	Milk_Association	trait=Milk unglycosylated kappa-casein percentage
CNVR129	2	91604872	92047542	LOSS	QTL_ID=118993	Milk_Association	trait=Milk unglycosylated kappa-casein percentage
CNVR129	2	91604872	92047542	LOSS	QTL_ID=118994	Milk_Association	trait=Milk unglycosylated kappa-casein percentage
CNVR129	2	91604872	92047542	LOSS	QTL_ID=119201	Milk_Association	trait=Milk unglycosylated kappa-casein percentage
CNVR129	2	91604872	92047542	LOSS	QTL_ID=19694	Meat_and_Carcass_QTL	trait=Eicosapentaenoic acid content
CNVR129	2	91604872	92047542	LOSS	QTL_ID=19702	Meat_and_Carcass_QTL	trait=Docosapentaenoic acid content
CNVR129	2	91604872	92047542	LOSS	QTL_ID=19736	Meat_and_Carcass_QTL	trait=Omega-3 unsaturated fatty acid content
CNVR130	2	95096144	95275445	LOSS	QTL_ID=101022	Meat_and_Carcass_QTL	trait=Myristic acid content
CNVR130	2	95096144	95275445	LOSS	QTL_ID=36345	Milk_Association	trait=Milk protein percentage
CNVR132	2	97244555	97406024	LOSS	QTL_ID=62090	Reproduction_Association	trait=Calving to conception interval
CNVR132	2	97244555	97406024	LOSS	QTL_ID=62091	Reproduction_Association	trait=Calving to conception interval
CNVR132	2	97244555	97406024	LOSS	QTL_ID=62092	Reproduction_Association	trait=Calving to conception interval
CNVR132	2	97244555	97406024	LOSS	QTL_ID=62093	Reproduction_Association	trait=Calving to conception interval
CNVR132	2	97244555	97406024	LOSS	QTL_ID=62094	Reproduction_Association	trait=Calving to conception interval
CNVR132	2	97244555	97406024	LOSS	QTL_ID=62095	Reproduction_Association	trait=Calving to conception interval
CNVR133	2	97841454	98450332	LOSS	QTL_ID=107057	Reproduction_Association	trait=Conception rate
CNVR133	2	97841454	98450332	LOSS	QTL_ID=125996	Reproduction_Association	trait=Fertility index
CNVR133	2	97841454	98450332	LOSS	QTL_ID=32271	Milk_Association	trait=Milk conjugated linoleic acid content
CNVR133	2	97841454	98450332	LOSS	QTL_ID=66869	Production_Association	trait=Body weight gain
CNVR133	2	97841454	98450332	LOSS	QTL_ID=66912	Production_Association	trait=Body weight gain
CNVR134	2	98991118	99147329	GAIN	QTL_ID=111544	Milk_Association	trait=Milk kappa-casein percentage
CNVR134	2	98991118	99147329	GAIN	QTL_ID=19005	Health_Association	trait=Clinical mastitis
CNVR134	2	98991118	99147329	GAIN	QTL_ID=19006	Health_Association	trait=Clinical mastitis
CNVR135	2	101860421	102147637	LOSS	QTL_ID=135866	Health_QTL	trait=Tick resistance
CNVR135	2	101860421	102147637	LOSS	QTL_ID=56590	Milk_QTL	trait=Milk oleic acid content
CNVR136	2	119685014	119746273	LOSS	QTL_ID=126458	Meat_and_Carcass_QTL	trait=Fat thickness at the 12th rib
CNVR138	2	123052441	123165326	LOSS	QTL_ID=106770	Reproduction_Association	trait=Conception rate
CNVR138	2	123052441	123165326	LOSS	QTL_ID=110675	Milk_Association	trait=Milk kappa-casein percentage
CNVR138	2	123052441	123165326	LOSS	QTL_ID=110676	Milk_Association	trait=Milk kappa-casein percentage
CNVR138	2	123052441	123165326	LOSS	QTL_ID=110677	Milk_Association	trait=Milk kappa-casein percentage
CNVR138	2	123052441	123165326	LOSS	QTL_ID=110678	Milk_Association	trait=Milk kappa-casein percentage
CNVR138	2	123052441	123165326	LOSS	QTL_ID=110874	Milk_Association	trait=Milk kappa-casein percentage
CNVR138	2	123052441	123165326	LOSS	QTL_ID=118730	Milk_Association	trait=Milk unglycosylated kappa-casein percentage
CNVR138	2	123052441	123165326	LOSS	QTL_ID=118731	Milk_Association	trait=Milk unglycosylated kappa-casein percentage
CNVR138	2	123052441	123165326	LOSS	QTL_ID=118732	Milk_Association	trait=Milk unglycosylated kappa-casein percentage
CNVR138	2	123052441	123165326	LOSS	QTL_ID=118733	Milk_Association	trait=Milk unglycosylated kappa-casein percentage
CNVR138	2	123052441	123165326	LOSS	QTL_ID=118969	Milk_Association	trait=Milk unglycosylated kappa-casein percentage
CNVR138	2	123052441	123165326	LOSS	QTL_ID=135875	Health_QTL	trait=Tick resistance
CNVR138	2	123052441	123165326	LOSS	QTL_ID=24068	Meat_and_Carcass_QTL	trait=Muscle zinc content
CNVR138	2	123052441	123165326	LOSS	QTL_ID=25781	Milk_Association	trait=Milk fat yield (daughter deviation)
CNVR138	2	123052441	123165326	LOSS	QTL_ID=56315	Milk_QTL	trait=Milk butyric acid content
CNVR138	2	123052441	123165326	LOSS	QTL_ID=56316	Milk_QTL	trait=Milk caproic acid content
CNVR138	2	123052441	123165326	LOSS	QTL_ID=69770	Milk_Association	trait=Milk zinc content
CNVR139	2	132103255	132210421	LOSS	QTL_ID=140206	Milk_QTL	trait=Milk alpha-S2-casein percentage
CNVR139	2	132103255	132210421	LOSS	QTL_ID=19709	Meat_and_Carcass_QTL	trait=Lignoceric acid content
CNVR139	2	132103255	132210421	LOSS	QTL_ID=19771	Meat_and_Carcass_QTL	trait=Lignoceric acid content
CNVR139	2	132103255	132210421	LOSS	QTL_ID=56315	Milk_QTL	trait=Milk butyric acid content
CNVR139	2	132103255	132210421	LOSS	QTL_ID=56316	Milk_QTL	trait=Milk caproic acid content
CNVR139	2	132103255	132210421	LOSS	QTL_ID=66846	Production_Association	trait=Body weight (birth)
CNVR140	2	133525862	133985999	LOSS	QTL_ID=106431	Reproduction_Association	trait=Calving ease
CNVR140	2	133525862	133985999	LOSS	QTL_ID=25783	Milk_Association	trait=Milk fat yield (daughter deviation)
CNVR140	2	133525862	133985999	LOSS	QTL_ID=28501	Production_Association	trait=Residual feed intake
CNVR140	2	133525862	133985999	LOSS	QTL_ID=37135	Meat_and_Carcass_Association	trait=Lean meat yield
CNVR140	2	133525862	133985999	LOSS	QTL_ID=56315	Milk_QTL	trait=Milk butyric acid content
CNVR140	2	133525862	133985999	LOSS	QTL_ID=56316	Milk_QTL	trait=Milk caproic acid content
CNVR140	2	133525862	133985999	LOSS	QTL_ID=62355	Reproduction_QTL	trait=Fertility index
CNVR140	2	133525862	133985999	LOSS	QTL_ID=69671	Milk_Association	trait=Milk zinc content
CNVR140	2	133525862	133985999	LOSS	QTL_ID=69672	Milk_Association	trait=Milk zinc content
CNVR140	2	133525862	133985999	LOSS	QTL_ID=69787	Milk_Association	trait=Milk zinc content
CNVR141	2	134368540	134432176	LOSS	QTL_ID=106431	Reproduction_Association	trait=Calving ease
CNVR141	2	134368540	134432176	LOSS	QTL_ID=125438	Production_Association	trait=Lactation persistency
CNVR141	2	134368540	134432176	LOSS	QTL_ID=135846	Health_QTL	trait=Tick resistance
CNVR141	2	134368540	134432176	LOSS	QTL_ID=20354	Meat_and_Carcass_Association	trait=Carcass weight
CNVR141	2	134368540	134432176	LOSS	QTL_ID=56315	Milk_QTL	trait=Milk butyric acid content
CNVR141	2	134368540	134432176	LOSS	QTL_ID=56316	Milk_QTL	trait=Milk caproic acid content
CNVR141	2	134368540	134432176	LOSS	QTL_ID=69778	Milk_Association	trait=Milk zinc content
CNVR141	2	134368540	134432176	LOSS	QTL_ID=69782	Milk_Association	trait=Milk zinc content
CNVR141	2	134368540	134432176	LOSS	QTL_ID=69851	Milk_Association	trait=Milk zinc content
CNVR141	2	134368540	134432176	LOSS	QTL_ID=70051	Milk_Association	trait=Milk zinc content
CNVR141	2	134368540	134432176	LOSS	QTL_ID=70149	Milk_Association	trait=Milk zinc content
CNVR141	2	134368540	134432176	LOSS	QTL_ID=70150	Milk_Association	trait=Milk zinc content
CNVR142	2	135576342	135642360	LOSS	QTL_ID=32377	Health_Association	trait=Somatic cell score
CNVR143	2	136142090	136248228	LOSS	QTL_ID=106432	Reproduction_QTL	trait=Calving ease
CNVR143	2	136142090	136248228	LOSS	QTL_ID=31046	Reproduction_Association	trait=Calving interval
CNVR143	2	136142090	136248228	LOSS	QTL_ID=31068	Reproduction_Association	trait=Fertility index
CNVR144	2	136461239	136697236	LOSS	QTL_ID=106432	Reproduction_QTL	trait=Calving ease
CNVR144	2	136461239	136697236	LOSS	QTL_ID=66907	Production_Association	trait=Body weight gain
CNVR144	2	136461239	136697236	LOSS	QTL_ID=69659	Milk_Association	trait=Milk zinc content
CNVR144	2	136461239	136697236	LOSS	QTL_ID=69823	Milk_Association	trait=Milk zinc content
CNVR144	2	136461239	136697236	LOSS	QTL_ID=69836	Milk_Association	trait=Milk zinc content
CNVR144	2	136461239	136697236	LOSS	QTL_ID=69837	Milk_Association	trait=Milk zinc content
CNVR144	2	136461239	136697236	LOSS	QTL_ID=70032	Milk_Association	trait=Milk zinc content
CNVR144	2	136461239	136697236	LOSS	QTL_ID=70073	Milk_Association	trait=Milk zinc content
CNVR144	2	136461239	136697236	LOSS	QTL_ID=96170	Health_Association	trait=Bovine tuberculosis susceptibility
CNVR145	3	604022	787371	LOSS	QTL_ID=20758	Meat_and_Carcass_QTL	trait=Shear force
CNVR145	3	604022	787371	LOSS	QTL_ID=24711	Production_Association	trait=Body weight (weaning)
CNVR145	3	604022	787371	LOSS	QTL_ID=56434	Reproduction_Association	trait=Calving ease
CNVR146	3	4677376	4792360	LOSS	QTL_ID=138504	Reproduction_QTL	trait=Interval from first to last insemination
CNVR146	3	4677376	4792360	LOSS	QTL_ID=24711	Production_Association	trait=Body weight (weaning)
CNVR147	3	9624087	9799777	LOSS	QTL_ID=105110	Milk_Association	trait=Milk protein percentage
CNVR147	3	9624087	9799777	LOSS	QTL_ID=15379	Reproduction_Association	trait=Gestation length
CNVR147	3	9624087	9799777	LOSS	QTL_ID=15380	Reproduction_Association	trait=Gestation length
CNVR147	3	9624087	9799777	LOSS	QTL_ID=24711	Production_Association	trait=Body weight (weaning)
CNVR147	3	9624087	9799777	LOSS	QTL_ID=27025	Milk_Association	trait=Milk fat percentage
CNVR148	3	10114019	10173340	LOSS	QTL_ID=105710	Milk_Association	trait=Milk protein percentage
CNVR148	3	10114019	10173340	LOSS	QTL_ID=106068	Milk_Association	trait=Milk protein percentage
CNVR148	3	10114019	10173340	LOSS	QTL_ID=106072	Milk_Association	trait=Milk protein percentage
CNVR148	3	10114019	10173340	LOSS	QTL_ID=15379	Reproduction_Association	trait=Gestation length
CNVR148	3	10114019	10173340	LOSS	QTL_ID=15380	Reproduction_Association	trait=Gestation length
CNVR148	3	10114019	10173340	LOSS	QTL_ID=24711	Production_Association	trait=Body weight (weaning)
CNVR148	3	10114019	10173340	LOSS	QTL_ID=24748	Production_Association	trait=Body weight (weaning)
CNVR149	3	10422377	10519144	LOSS	QTL_ID=105510	Milk_Association	trait=Milk protein percentage
CNVR149	3	10422377	10519144	LOSS	QTL_ID=105601	Milk_Association	trait=Milk protein percentage
CNVR149	3	10422377	10519144	LOSS	QTL_ID=15167	Reproduction_QTL	trait=Calf size
CNVR149	3	10422377	10519144	LOSS	QTL_ID=15168	Reproduction_QTL	trait=Birth index
CNVR149	3	10422377	10519144	LOSS	QTL_ID=15169	Reproduction_QTL	trait=Calf size
CNVR149	3	10422377	10519144	LOSS	QTL_ID=15170	Reproduction_QTL	trait=Calving ease
CNVR149	3	10422377	10519144	LOSS	QTL_ID=15379	Reproduction_Association	trait=Gestation length
CNVR149	3	10422377	10519144	LOSS	QTL_ID=15380	Reproduction_Association	trait=Gestation length
CNVR149	3	10422377	10519144	LOSS	QTL_ID=24711	Production_Association	trait=Body weight (weaning)
CNVR149	3	10422377	10519144	LOSS	QTL_ID=24748	Production_Association	trait=Body weight (weaning)
CNVR150	3	10540614	10615475	LOSS	QTL_ID=15167	Reproduction_QTL	trait=Calf size
CNVR150	3	10540614	10615475	LOSS	QTL_ID=15168	Reproduction_QTL	trait=Birth index
CNVR150	3	10540614	10615475	LOSS	QTL_ID=15169	Reproduction_QTL	trait=Calf size
CNVR150	3	10540614	10615475	LOSS	QTL_ID=15170	Reproduction_QTL	trait=Calving ease
CNVR150	3	10540614	10615475	LOSS	QTL_ID=15379	Reproduction_Association	trait=Gestation length
CNVR150	3	10540614	10615475	LOSS	QTL_ID=15380	Reproduction_Association	trait=Gestation length
CNVR150	3	10540614	10615475	LOSS	QTL_ID=24711	Production_Association	trait=Body weight (weaning)
CNVR150	3	10540614	10615475	LOSS	QTL_ID=24748	Production_Association	trait=Body weight (weaning)
CNVR151	3	10880345	11012679	LOSS	QTL_ID=15167	Reproduction_QTL	trait=Calf size
CNVR151	3	10880345	11012679	LOSS	QTL_ID=15168	Reproduction_QTL	trait=Birth index
CNVR151	3	10880345	11012679	LOSS	QTL_ID=15169	Reproduction_QTL	trait=Calf size
CNVR151	3	10880345	11012679	LOSS	QTL_ID=15170	Reproduction_QTL	trait=Calving ease
CNVR151	3	10880345	11012679	LOSS	QTL_ID=24711	Production_Association	trait=Body weight (weaning)
CNVR151	3	10880345	11012679	LOSS	QTL_ID=24748	Production_Association	trait=Body weight (weaning)
CNVR151	3	10880345	11012679	LOSS	QTL_ID=27026	Milk_Association	trait=Milk fat percentage
CNVR152	3	11191887	11273957	LOSS	QTL_ID=15167	Reproduction_QTL	trait=Calf size
CNVR152	3	11191887	11273957	LOSS	QTL_ID=15168	Reproduction_QTL	trait=Birth index
CNVR152	3	11191887	11273957	LOSS	QTL_ID=15169	Reproduction_QTL	trait=Calf size
CNVR152	3	11191887	11273957	LOSS	QTL_ID=15170	Reproduction_QTL	trait=Calving ease
CNVR152	3	11191887	11273957	LOSS	QTL_ID=22860	Meat_and_Carcass_QTL	trait=Intramuscular fat
CNVR152	3	11191887	11273957	LOSS	QTL_ID=24711	Production_Association	trait=Body weight (weaning)
CNVR153	3	13420896	13514219	GAIN	QTL_ID=15167	Reproduction_QTL	trait=Calf size
CNVR153	3	13420896	13514219	GAIN	QTL_ID=15168	Reproduction_QTL	trait=Birth index
CNVR153	3	13420896	13514219	GAIN	QTL_ID=15169	Reproduction_QTL	trait=Calf size
CNVR153	3	13420896	13514219	GAIN	QTL_ID=15170	Reproduction_QTL	trait=Calving ease
CNVR153	3	13420896	13514219	GAIN	QTL_ID=24711	Production_Association	trait=Body weight (weaning)
CNVR153	3	13420896	13514219	GAIN	QTL_ID=26724	Milk_Association	trait=Milk protein percentage (daughter deviation)
CNVR154	3	15134238	15320333	LOSS	QTL_ID=140212	Milk_QTL	trait=Milk alpha-S2-casein percentage
CNVR154	3	15134238	15320333	LOSS	QTL_ID=140213	Milk_QTL	trait=Milk protein content
CNVR154	3	15134238	15320333	LOSS	QTL_ID=24711	Production_Association	trait=Body weight (weaning)
CNVR155	3	25814154	25935957	LOSS	QTL_ID=24711	Production_Association	trait=Body weight (weaning)
CNVR155	3	25814154	25935957	LOSS	QTL_ID=31756	Meat_and_Carcass_QTL	trait=Stearic acid content
CNVR155	3	25814154	25935957	LOSS	QTL_ID=31765	Meat_and_Carcass_QTL	trait=Palmitoleic acid content
CNVR155	3	25814154	25935957	LOSS	QTL_ID=31766	Meat_and_Carcass_QTL	trait=Oleic acid content
CNVR155	3	25814154	25935957	LOSS	QTL_ID=31778	Meat_and_Carcass_QTL	trait=Monounsaturated fatty acid content
CNVR155	3	25814154	25935957	LOSS	QTL_ID=33029	Milk_Association	trait=Milk fat percentage
CNVR155	3	25814154	25935957	LOSS	QTL_ID=33369	Milk_Association	trait=Milk fat percentage
CNVR156	3	29045330	29111048	LOSS	QTL_ID=24711	Production_Association	trait=Body weight (weaning)
CNVR157	3	37810646	38383176	LOSS	QTL_ID=24711	Production_Association	trait=Body weight (weaning)
CNVR157	3	37810646	38383176	LOSS	QTL_ID=56838	Milk_Association	trait=Milk phosphocholine level
CNVR157	3	37810646	38383176	LOSS	QTL_ID=56839	Milk_Association	trait=Milk glycerophosphocholine to phosphocholine ratio
CNVR158	3	38819528	38927271	LOSS	QTL_ID=24711	Production_Association	trait=Body weight (weaning)
CNVR159	3	40511241	40667345	LOSS	QTL_ID=24711	Production_Association	trait=Body weight (weaning)
CNVR160	3	43376774	43537606	LOSS	QTL_ID=24711	Production_Association	trait=Body weight (weaning)
CNVR161	3	45355602	45453885	LOSS	QTL_ID=24711	Production_Association	trait=Body weight (weaning)
CNVR162	3	45621746	45786008	LOSS	QTL_ID=24711	Production_Association	trait=Body weight (weaning)
CNVR163	3	46311846	46392398	LOSS	QTL_ID=24711	Production_Association	trait=Body weight (weaning)
CNVR164	3	49417820	49512809	LOSS	QTL_ID=24711	Production_Association	trait=Body weight (weaning)
CNVR165	3	49727405	49783913	LOSS	QTL_ID=24711	Production_Association	trait=Body weight (weaning)
CNVR165	3	49727405	49783913	LOSS	QTL_ID=66942	Production_Association	trait=Body weight (yearling)
CNVR166	3	50088551	50509843	LOSS	QTL_ID=122081	Health_Association	trait=Somatic cell score
CNVR166	3	50088551	50509843	LOSS	QTL_ID=24711	Production_Association	trait=Body weight (weaning)
CNVR166	3	50088551	50509843	LOSS	QTL_ID=37146	Meat_and_Carcass_Association	trait=Lean meat yield
CNVR167	3	50925969	51041858	LOSS	QTL_ID=106520	Milk_QTL	trait=Milk yield
CNVR167	3	50925969	51041858	LOSS	QTL_ID=24711	Production_Association	trait=Body weight (weaning)
CNVR168	3	51236967	51574237	LOSS	QTL_ID=106520	Milk_QTL	trait=Milk yield
CNVR168	3	51236967	51574237	LOSS	QTL_ID=24711	Production_Association	trait=Body weight (weaning)
CNVR169	3	52415820	52559046	LOSS	QTL_ID=24711	Production_Association	trait=Body weight (weaning)
CNVR170	3	53758904	54019344	LOSS	QTL_ID=138441	Reproduction_QTL	trait=Scrotal circumference
CNVR170	3	53758904	54019344	LOSS	QTL_ID=147617	Milk_Association	trait=Milk lactose content
CNVR170	3	53758904	54019344	LOSS	QTL_ID=147644	Milk_Association	trait=Milk lactose content
CNVR170	3	53758904	54019344	LOSS	QTL_ID=24680	Production_Association	trait=Body weight (mature)
CNVR170	3	53758904	54019344	LOSS	QTL_ID=24711	Production_Association	trait=Body weight (weaning)
CNVR170	3	53758904	54019344	LOSS	QTL_ID=25148	Milk_Association	trait=Milk protein percentage
CNVR171	3	54414408	54593967	LOSS	QTL_ID=106256	Exterior_Association	trait=Muscularity
CNVR171	3	54414408	54593967	LOSS	QTL_ID=106257	Exterior_Association	trait=Muscularity
CNVR171	3	54414408	54593967	LOSS	QTL_ID=106262	Exterior_Association	trait=Conformation score
CNVR171	3	54414408	54593967	LOSS	QTL_ID=106410	Exterior_QTL	trait=Conformation score
CNVR171	3	54414408	54593967	LOSS	QTL_ID=106411	Exterior_QTL	trait=Conformation score
CNVR171	3	54414408	54593967	LOSS	QTL_ID=24711	Production_Association	trait=Body weight (weaning)
CNVR172	3	55131124	55383999	LOSS	QTL_ID=22780	Production_QTL	trait=Average daily gain
CNVR172	3	55131124	55383999	LOSS	QTL_ID=35244	Production_QTL	trait=Partial efficiency of growth
CNVR173	3	57165102	57327809	LOSS	QTL_ID=22780	Production_QTL	trait=Average daily gain
CNVR174	3	57821484	57877353	LOSS	QTL_ID=22780	Production_QTL	trait=Average daily gain
CNVR175	3	59710502	59809071	mixed	QTL_ID=22779	Production_QTL	trait=Average daily gain
CNVR175	3	59710502	59809071	mixed	QTL_ID=22780	Production_QTL	trait=Average daily gain
CNVR176	3	60108292	60453229	LOSS	QTL_ID=106628	Production_QTL	trait=Body weight (weaning)
CNVR176	3	60108292	60453229	LOSS	QTL_ID=147601	Health_Association	trait=Ketosis
CNVR176	3	60108292	60453229	LOSS	QTL_ID=22780	Production_QTL	trait=Average daily gain
CNVR176	3	60108292	60453229	LOSS	QTL_ID=57563	Health_Association	trait=Bovine respiratory disease susceptibility
CNVR177	3	62636105	62949135	LOSS	QTL_ID=125913	Exterior_Association	trait=Udder texture
CNVR177	3	62636105	62949135	LOSS	QTL_ID=125961	Exterior_Association	trait=Stature
CNVR177	3	62636105	62949135	LOSS	QTL_ID=125981	Production_Association	trait=Length of productive life
CNVR177	3	62636105	62949135	LOSS	QTL_ID=22780	Production_QTL	trait=Average daily gain
CNVR178	3	64055156	64166020	LOSS	QTL_ID=22780	Production_QTL	trait=Average daily gain
CNVR178	3	64055156	64166020	LOSS	QTL_ID=66952	Production_Association	trait=Body weight (yearling)
CNVR178	3	64055156	64166020	LOSS	QTL_ID=66953	Production_Association	trait=Body weight gain
CNVR178	3	64055156	64166020	LOSS	QTL_ID=66954	Production_Association	trait=Body weight gain
CNVR178	3	64055156	64166020	LOSS	QTL_ID=66985	Production_Association	trait=Body weight (yearling)
CNVR178	3	64055156	64166020	LOSS	QTL_ID=66986	Production_Association	trait=Body weight gain
CNVR178	3	64055156	64166020	LOSS	QTL_ID=66987	Production_Association	trait=Body weight gain
CNVR178	3	64055156	64166020	LOSS	QTL_ID=66988	Production_Association	trait=Body weight gain
CNVR178	3	64055156	64166020	LOSS	QTL_ID=66991	Production_Association	trait=Body weight (yearling)
CNVR178	3	64055156	64166020	LOSS	QTL_ID=66992	Production_Association	trait=Body weight gain
CNVR180	3	65888218	66018335	LOSS	QTL_ID=66944	Production_Association	trait=Body weight (yearling)
CNVR180	3	65888218	66018335	LOSS	QTL_ID=66945	Production_Association	trait=Body weight gain
CNVR181	3	66995699	67338055	LOSS	QTL_ID=106676	Exterior_QTL	trait=Maternal behavior
CNVR181	3	66995699	67338055	LOSS	QTL_ID=20263	Meat_and_Carcass_Association	trait=Fat thickness at the 12th rib
CNVR181	3	66995699	67338055	LOSS	QTL_ID=20434	Production_Association	trait=Longissimus muscle area growth
CNVR181	3	66995699	67338055	LOSS	QTL_ID=36385	Meat_and_Carcass_Association	trait=Meat color L*
CNVR182	3	69157266	69332734	LOSS	QTL_ID=103271	Milk_Association	trait=Milk fat yield
CNVR182	3	69157266	69332734	LOSS	QTL_ID=122474	Milk_QTL	trait=Milk fat yield
CNVR182	3	69157266	69332734	LOSS	QTL_ID=123979	Milk_QTL	trait=Milk protein yield
CNVR182	3	69157266	69332734	LOSS	QTL_ID=25150	Milk_Association	trait=Milk protein percentage
CNVR182	3	69157266	69332734	LOSS	QTL_ID=66980	Production_Association	trait=Body weight gain
CNVR183	3	72227464	72358925	LOSS	QTL_ID=24681	Production_Association	trait=Body weight (mature)
CNVR183	3	72227464	72358925	LOSS	QTL_ID=31786	Meat_and_Carcass_QTL	trait=Trans-11,cis-15-C18:2 fatty acid content
CNVR184	3	74385782	74476866	LOSS	QTL_ID=106486	Reproduction_QTL	trait=Calving ease (maternal)
CNVR184	3	74385782	74476866	LOSS	QTL_ID=107062	Reproduction_Association	trait=Conception rate
CNVR185	3	75151134	75438328	LOSS	QTL_ID=106486	Reproduction_QTL	trait=Calving ease (maternal)
CNVR187	3	79670682	79765949	LOSS	QTL_ID=30046	Reproduction_Association	trait=Interval to first estrus after calving
CNVR187	3	79670682	79765949	LOSS	QTL_ID=30311	Reproduction_Association	trait=Interval to first estrus after calving
CNVR187	3	79670682	79765949	LOSS	QTL_ID=36386	Meat_and_Carcass_Association	trait=Intramuscular fat
CNVR187	3	79670682	79765949	LOSS	QTL_ID=39874	Reproduction_Association	trait=Daughter pregnancy rate
CNVR187	3	79670682	79765949	LOSS	QTL_ID=39875	Reproduction_Association	trait=Stillbirth (maternal)
CNVR187	3	79670682	79765949	LOSS	QTL_ID=39876	Production_Association	trait=Length of productive life
CNVR187	3	79670682	79765949	LOSS	QTL_ID=39877	Exterior_Association	trait=Rear leg placement - side view
CNVR187	3	79670682	79765949	LOSS	QTL_ID=39878	Health_Association	trait=Somatic cell score
CNVR188	3	82325457	82701810	LOSS	QTL_ID=32379	Health_Association	trait=Somatic cell score
CNVR189	3	83491965	83683158	LOSS	QTL_ID=30489	Reproduction_QTL	trait=Calf size
CNVR189	3	83491965	83683158	LOSS	QTL_ID=56043	Production_Association	trait=Body weight (birth)
CNVR189	3	83491965	83683158	LOSS	QTL_ID=56044	Production_Association	trait=Body weight (24 months)
CNVR189	3	83491965	83683158	LOSS	QTL_ID=56045	Production_Association	trait=Hip width
CNVR189	3	83491965	83683158	LOSS	QTL_ID=56046	Production_Association	trait=Hip width
CNVR189	3	83491965	83683158	LOSS	QTL_ID=56047	Production_Association	trait=Hip width
CNVR189	3	83491965	83683158	LOSS	QTL_ID=56048	Production_Association	trait=Hip width
CNVR189	3	83491965	83683158	LOSS	QTL_ID=56049	Production_Association	trait=Body weight (24 months)
CNVR189	3	83491965	83683158	LOSS	QTL_ID=56050	Production_Association	trait=Hip width
CNVR189	3	83491965	83683158	LOSS	QTL_ID=56051	Production_Association	trait=Hip width
CNVR189	3	83491965	83683158	LOSS	QTL_ID=56052	Production_Association	trait=Hip width
CNVR189	3	83491965	83683158	LOSS	QTL_ID=56053	Production_Association	trait=Hip width
CNVR189	3	83491965	83683158	LOSS	QTL_ID=56054	Production_Association	trait=Hip width
CNVR189	3	83491965	83683158	LOSS	QTL_ID=56055	Production_Association	trait=Hip width
CNVR189	3	83491965	83683158	LOSS	QTL_ID=56056	Production_Association	trait=Hip width
CNVR189	3	83491965	83683158	LOSS	QTL_ID=56057	Production_Association	trait=Hip width
CNVR189	3	83491965	83683158	LOSS	QTL_ID=56058	Meat_and_Carcass_Association	trait=Shear force
CNVR189	3	83491965	83683158	LOSS	QTL_ID=56059	Meat_and_Carcass_Association	trait=Longissimus muscle area
CNVR189	3	83491965	83683158	LOSS	QTL_ID=56060	Meat_and_Carcass_Association	trait=Shear force
CNVR189	3	83491965	83683158	LOSS	QTL_ID=56061	Meat_and_Carcass_Association	trait=Shear force
CNVR189	3	83491965	83683158	LOSS	QTL_ID=56062	Meat_and_Carcass_Association	trait=Longissimus muscle area
CNVR190	3	84326460	84508182	LOSS	QTL_ID=24562	Reproduction_Association	trait=Calving ease
CNVR190	3	84326460	84508182	LOSS	QTL_ID=30489	Reproduction_QTL	trait=Calf size
CNVR190	3	84326460	84508182	LOSS	QTL_ID=96191	Health_Association	trait=Bovine tuberculosis susceptibility
CNVR191	3	87142382	87249886	LOSS	QTL_ID=15171	Reproduction_QTL	trait=Calf size
CNVR191	3	87142382	87249886	LOSS	QTL_ID=15172	Reproduction_QTL	trait=Calving index
CNVR191	3	87142382	87249886	LOSS	QTL_ID=15173	Reproduction_QTL	trait=Calving ease
CNVR191	3	87142382	87249886	LOSS	QTL_ID=15174	Reproduction_QTL	trait=Stillbirth
CNVR192	3	94416488	94515232	LOSS	QTL_ID=15171	Reproduction_QTL	trait=Calf size
CNVR192	3	94416488	94515232	LOSS	QTL_ID=15172	Reproduction_QTL	trait=Calving index
CNVR192	3	94416488	94515232	LOSS	QTL_ID=15173	Reproduction_QTL	trait=Calving ease
CNVR192	3	94416488	94515232	LOSS	QTL_ID=15174	Reproduction_QTL	trait=Stillbirth
CNVR192	3	94416488	94515232	LOSS	QTL_ID=30484	Reproduction_QTL	trait=Calving index
CNVR192	3	94416488	94515232	LOSS	QTL_ID=30487	Reproduction_QTL	trait=Calving ease
CNVR193	3	94711531	94800696	LOSS	QTL_ID=111705	Milk_Association	trait=Milk kappa-casein percentage
CNVR193	3	94711531	94800696	LOSS	QTL_ID=111870	Milk_Association	trait=Milk kappa-casein percentage
CNVR193	3	94711531	94800696	LOSS	QTL_ID=111956	Milk_Association	trait=Milk kappa-casein percentage
CNVR193	3	94711531	94800696	LOSS	QTL_ID=117914	Milk_Association	trait=Milk unglycosylated kappa-casein percentage
CNVR193	3	94711531	94800696	LOSS	QTL_ID=117975	Milk_Association	trait=Milk unglycosylated kappa-casein percentage
CNVR193	3	94711531	94800696	LOSS	QTL_ID=118060	Milk_Association	trait=Milk unglycosylated kappa-casein percentage
CNVR193	3	94711531	94800696	LOSS	QTL_ID=15171	Reproduction_QTL	trait=Calf size
CNVR193	3	94711531	94800696	LOSS	QTL_ID=15172	Reproduction_QTL	trait=Calving index
CNVR193	3	94711531	94800696	LOSS	QTL_ID=15173	Reproduction_QTL	trait=Calving ease
CNVR193	3	94711531	94800696	LOSS	QTL_ID=15174	Reproduction_QTL	trait=Stillbirth
CNVR193	3	94711531	94800696	LOSS	QTL_ID=30484	Reproduction_QTL	trait=Calving index
CNVR193	3	94711531	94800696	LOSS	QTL_ID=30487	Reproduction_QTL	trait=Calving ease
CNVR194	3	95835799	96344663	LOSS	QTL_ID=15171	Reproduction_QTL	trait=Calf size
CNVR194	3	95835799	96344663	LOSS	QTL_ID=15172	Reproduction_QTL	trait=Calving index
CNVR194	3	95835799	96344663	LOSS	QTL_ID=15173	Reproduction_QTL	trait=Calving ease
CNVR194	3	95835799	96344663	LOSS	QTL_ID=15174	Reproduction_QTL	trait=Stillbirth
CNVR194	3	95835799	96344663	LOSS	QTL_ID=30484	Reproduction_QTL	trait=Calving index
CNVR194	3	95835799	96344663	LOSS	QTL_ID=30487	Reproduction_QTL	trait=Calving ease
CNVR195	3	98358893	98552988	LOSS	QTL_ID=107065	Reproduction_Association	trait=Conception rate
CNVR195	3	98358893	98552988	LOSS	QTL_ID=121675	Milk_QTL	trait=305-day milk yield
CNVR195	3	98358893	98552988	LOSS	QTL_ID=121676	Milk_Association	trait=305-day milk yield
CNVR195	3	98358893	98552988	LOSS	QTL_ID=15171	Reproduction_QTL	trait=Calf size
CNVR195	3	98358893	98552988	LOSS	QTL_ID=15172	Reproduction_QTL	trait=Calving index
CNVR195	3	98358893	98552988	LOSS	QTL_ID=15173	Reproduction_QTL	trait=Calving ease
CNVR195	3	98358893	98552988	LOSS	QTL_ID=15174	Reproduction_QTL	trait=Stillbirth
CNVR196	3	101459156	101529092	LOSS	QTL_ID=106521	Milk_QTL	trait=Milk yield
CNVR196	3	101459156	101529092	LOSS	QTL_ID=15171	Reproduction_QTL	trait=Calf size
CNVR196	3	101459156	101529092	LOSS	QTL_ID=15172	Reproduction_QTL	trait=Calving index
CNVR196	3	101459156	101529092	LOSS	QTL_ID=15173	Reproduction_QTL	trait=Calving ease
CNVR196	3	101459156	101529092	LOSS	QTL_ID=15174	Reproduction_QTL	trait=Stillbirth
CNVR196	3	101459156	101529092	LOSS	QTL_ID=22889	Reproduction_QTL	trait=First service conception
CNVR196	3	101459156	101529092	LOSS	QTL_ID=30488	Reproduction_QTL	trait=Stillbirth
CNVR197	3	110901226	111027481	LOSS	QTL_ID=23952	Health_Association	trait=Abomasum displacement
CNVR198	3	118071660	118137556	LOSS	QTL_ID=106629	Production_QTL	trait=Body weight (weaning)
CNVR198	3	118071660	118137556	LOSS	QTL_ID=106923	Reproduction_Association	trait=Daughter pregnancy rate
CNVR198	3	118071660	118137556	LOSS	QTL_ID=106924	Reproduction_Association	trait=Daughter pregnancy rate
CNVR198	3	118071660	118137556	LOSS	QTL_ID=106925	Reproduction_Association	trait=Daughter pregnancy rate
CNVR198	3	118071660	118137556	LOSS	QTL_ID=107066	Reproduction_Association	trait=Conception rate
CNVR198	3	118071660	118137556	LOSS	QTL_ID=130282	Health_QTL	trait=Bovine tuberculosis susceptibility
CNVR198	3	118071660	118137556	LOSS	QTL_ID=130286	Health_QTL	trait=Bovine tuberculosis susceptibility
CNVR199	3	118619968	118719398	LOSS	QTL_ID=106629	Production_QTL	trait=Body weight (weaning)
CNVR199	3	118619968	118719398	LOSS	QTL_ID=130282	Health_QTL	trait=Bovine tuberculosis susceptibility
CNVR199	3	118619968	118719398	LOSS	QTL_ID=130286	Health_QTL	trait=Bovine tuberculosis susceptibility
CNVR199	3	118619968	118719398	LOSS	QTL_ID=22806	Production_QTL	trait=Average daily gain
CNVR199	3	118619968	118719398	LOSS	QTL_ID=56317	Milk_QTL	trait=Milk palmitic acid content
CNVR199	3	118619968	118719398	LOSS	QTL_ID=56318	Milk_QTL	trait=Milk oleic acid content
CNVR200	3	120130389	120223773	LOSS	QTL_ID=106629	Production_QTL	trait=Body weight (weaning)
CNVR200	3	120130389	120223773	LOSS	QTL_ID=56317	Milk_QTL	trait=Milk palmitic acid content
CNVR200	3	120130389	120223773	LOSS	QTL_ID=56318	Milk_QTL	trait=Milk oleic acid content
CNVR201	3	120552193	120836801	mixed	QTL_ID=106629	Production_QTL	trait=Body weight (weaning)
CNVR201	3	120552193	120836801	mixed	QTL_ID=110540	Milk_Association	trait=Milk kappa-casein percentage
CNVR201	3	120552193	120836801	mixed	QTL_ID=110541	Milk_Association	trait=Milk kappa-casein percentage
CNVR201	3	120552193	120836801	mixed	QTL_ID=110766	Milk_Association	trait=Milk kappa-casein percentage
CNVR201	3	120552193	120836801	mixed	QTL_ID=113632	Milk_Association	trait=Milk kappa-casein percentage
CNVR201	3	120552193	120836801	mixed	QTL_ID=117800	Milk_Association	trait=Milk unglycosylated kappa-casein percentage
CNVR201	3	120552193	120836801	mixed	QTL_ID=117801	Milk_Association	trait=Milk unglycosylated kappa-casein percentage
CNVR201	3	120552193	120836801	mixed	QTL_ID=117844	Milk_Association	trait=Milk unglycosylated kappa-casein percentage
CNVR201	3	120552193	120836801	mixed	QTL_ID=36943	Meat_and_Carcass_Association	trait=Lean meat yield
CNVR201	3	120552193	120836801	mixed	QTL_ID=56317	Milk_QTL	trait=Milk palmitic acid content
CNVR201	3	120552193	120836801	mixed	QTL_ID=56318	Milk_QTL	trait=Milk oleic acid content
CNVR202	4	5683973	5849410	LOSS	QTL_ID=106571	Exterior_QTL	trait=Udder swelling score
CNVR202	4	5683973	5849410	LOSS	QTL_ID=14699	Reproduction_Association	trait=Dystocia
CNVR204	4	19632228	19864490	LOSS	QTL_ID=106630	Production_QTL	trait=Body weight (weaning)
CNVR205	4	19884762	20031081	LOSS	QTL_ID=106630	Production_QTL	trait=Body weight (weaning)
CNVR206	4	25770399	25913130	LOSS	QTL_ID=107797	Meat_and_Carcass_Association	trait=Palmitoleic acid content
CNVR206	4	25770399	25913130	LOSS	QTL_ID=36388	Meat_and_Carcass_Association	trait=Intramuscular fat
CNVR207	4	26885216	27031823	LOSS	QTL_ID=121942	Production_QTL	trait=Feed efficiency
CNVR207	4	26885216	27031823	LOSS	QTL_ID=65173	Production_Association	trait=Body weight (mature)
CNVR207	4	26885216	27031823	LOSS	QTL_ID=67032	Production_Association	trait=Body weight gain
CNVR208	4	32193831	32320697	mixed	QTL_ID=95604	Production_QTL	trait=Feed conversion ratio
CNVR209	4	32675851	32819958	LOSS	QTL_ID=122660	Production_Association	trait=Length of productive life
CNVR209	4	32675851	32819958	LOSS	QTL_ID=123350	Production_Association	trait=Length of productive life
CNVR209	4	32675851	32819958	LOSS	QTL_ID=95604	Production_QTL	trait=Feed conversion ratio
CNVR211	4	39091183	39613065	LOSS	QTL_ID=25222	Production_Association	trait=Hip width
CNVR211	4	39091183	39613065	LOSS	QTL_ID=25223	Production_Association	trait=Body weight (yearling)
CNVR211	4	39091183	39613065	LOSS	QTL_ID=25224	Production_Association	trait=Height (yearling)
CNVR211	4	39091183	39613065	LOSS	QTL_ID=25225	Production_Association	trait=Average daily gain
CNVR211	4	39091183	39613065	LOSS	QTL_ID=25226	Production_Association	trait=Average daily gain
CNVR211	4	39091183	39613065	LOSS	QTL_ID=25227	Production_QTL	trait=Body length
CNVR211	4	39091183	39613065	LOSS	QTL_ID=25228	Production_QTL	trait=Average daily gain
CNVR211	4	39091183	39613065	LOSS	QTL_ID=26159	Milk_Association	trait=Milk protein yield (daughter deviation)
CNVR211	4	39091183	39613065	LOSS	QTL_ID=26160	Milk_Association	trait=Milk protein yield (daughter deviation)
CNVR211	4	39091183	39613065	LOSS	QTL_ID=28537	Reproduction_Association	trait=Inseminations per conception
CNVR211	4	39091183	39613065	LOSS	QTL_ID=36824	Meat_and_Carcass_Association	trait=Lean meat yield
CNVR211	4	39091183	39613065	LOSS	QTL_ID=57640	Reproduction_Association	trait=Interval to first estrus after calving
CNVR211	4	39091183	39613065	LOSS	QTL_ID=57665	Reproduction_Association	trait=Interval to first estrus after calving
CNVR211	4	39091183	39613065	LOSS	QTL_ID=57716	Reproduction_Association	trait=Interval from first to last insemination
CNVR211	4	39091183	39613065	LOSS	QTL_ID=57717	Reproduction_Association	trait=Interval from first to last insemination
CNVR211	4	39091183	39613065	LOSS	QTL_ID=57878	Reproduction_Association	trait=Interval from first to last insemination
CNVR211	4	39091183	39613065	LOSS	QTL_ID=57934	Reproduction_Association	trait=Interval from first to last insemination
CNVR211	4	39091183	39613065	LOSS	QTL_ID=57937	Reproduction_Association	trait=Interval from first to last insemination
CNVR211	4	39091183	39613065	LOSS	QTL_ID=57942	Reproduction_Association	trait=Interval from first to last insemination
CNVR211	4	39091183	39613065	LOSS	QTL_ID=57944	Reproduction_Association	trait=Interval from first to last insemination
CNVR211	4	39091183	39613065	LOSS	QTL_ID=57964	Reproduction_Association	trait=Interval from first to last insemination
CNVR211	4	39091183	39613065	LOSS	QTL_ID=57965	Reproduction_Association	trait=Interval from first to last insemination
CNVR211	4	39091183	39613065	LOSS	QTL_ID=57966	Reproduction_Association	trait=Interval from first to last insemination
CNVR211	4	39091183	39613065	LOSS	QTL_ID=57967	Reproduction_Association	trait=Interval from first to last insemination
CNVR211	4	39091183	39613065	LOSS	QTL_ID=57968	Reproduction_Association	trait=Interval from first to last insemination
CNVR211	4	39091183	39613065	LOSS	QTL_ID=57969	Reproduction_Association	trait=Interval from first to last insemination
CNVR211	4	39091183	39613065	LOSS	QTL_ID=57970	Reproduction_Association	trait=Interval from first to last insemination
CNVR211	4	39091183	39613065	LOSS	QTL_ID=57971	Reproduction_Association	trait=Interval from first to last insemination
CNVR211	4	39091183	39613065	LOSS	QTL_ID=57972	Reproduction_Association	trait=Interval from first to last insemination
CNVR211	4	39091183	39613065	LOSS	QTL_ID=57974	Reproduction_Association	trait=Interval from first to last insemination
CNVR211	4	39091183	39613065	LOSS	QTL_ID=57975	Reproduction_Association	trait=Interval from first to last insemination
CNVR211	4	39091183	39613065	LOSS	QTL_ID=57976	Reproduction_Association	trait=Interval from first to last insemination
CNVR211	4	39091183	39613065	LOSS	QTL_ID=57977	Reproduction_Association	trait=Interval from first to last insemination
CNVR211	4	39091183	39613065	LOSS	QTL_ID=57978	Reproduction_Association	trait=Interval from first to last insemination
CNVR211	4	39091183	39613065	LOSS	QTL_ID=57979	Reproduction_Association	trait=Interval from first to last insemination
CNVR211	4	39091183	39613065	LOSS	QTL_ID=57980	Reproduction_Association	trait=Interval from first to last insemination
CNVR211	4	39091183	39613065	LOSS	QTL_ID=57981	Reproduction_Association	trait=Interval from first to last insemination
CNVR211	4	39091183	39613065	LOSS	QTL_ID=57982	Reproduction_Association	trait=Interval from first to last insemination
CNVR211	4	39091183	39613065	LOSS	QTL_ID=57984	Reproduction_Association	trait=Interval from first to last insemination
CNVR211	4	39091183	39613065	LOSS	QTL_ID=57985	Reproduction_Association	trait=Interval from first to last insemination
CNVR211	4	39091183	39613065	LOSS	QTL_ID=58039	Reproduction_Association	trait=Interval from first to last insemination
CNVR211	4	39091183	39613065	LOSS	QTL_ID=58324	Reproduction_Association	trait=Interval from first to last insemination
CNVR211	4	39091183	39613065	LOSS	QTL_ID=58360	Reproduction_Association	trait=Interval from first to last insemination
CNVR211	4	39091183	39613065	LOSS	QTL_ID=58376	Reproduction_Association	trait=Interval from first to last insemination
CNVR211	4	39091183	39613065	LOSS	QTL_ID=58444	Reproduction_Association	trait=Interval from first to last insemination
CNVR211	4	39091183	39613065	LOSS	QTL_ID=58477	Reproduction_Association	trait=Interval from first to last insemination
CNVR211	4	39091183	39613065	LOSS	QTL_ID=58513	Reproduction_Association	trait=Interval from first to last insemination
CNVR211	4	39091183	39613065	LOSS	QTL_ID=58514	Reproduction_Association	trait=Interval from first to last insemination
CNVR211	4	39091183	39613065	LOSS	QTL_ID=58516	Reproduction_Association	trait=Interval from first to last insemination
CNVR211	4	39091183	39613065	LOSS	QTL_ID=58517	Reproduction_Association	trait=Interval from first to last insemination
CNVR211	4	39091183	39613065	LOSS	QTL_ID=58534	Reproduction_Association	trait=Interval from first to last insemination
CNVR211	4	39091183	39613065	LOSS	QTL_ID=58549	Reproduction_Association	trait=Interval from first to last insemination
CNVR211	4	39091183	39613065	LOSS	QTL_ID=58553	Reproduction_Association	trait=Interval from first to last insemination
CNVR211	4	39091183	39613065	LOSS	QTL_ID=58565	Reproduction_Association	trait=Interval from first to last insemination
CNVR211	4	39091183	39613065	LOSS	QTL_ID=58566	Reproduction_Association	trait=Interval from first to last insemination
CNVR211	4	39091183	39613065	LOSS	QTL_ID=58572	Reproduction_Association	trait=Interval from first to last insemination
CNVR211	4	39091183	39613065	LOSS	QTL_ID=58573	Reproduction_Association	trait=Interval from first to last insemination
CNVR211	4	39091183	39613065	LOSS	QTL_ID=58574	Reproduction_Association	trait=Interval from first to last insemination
CNVR211	4	39091183	39613065	LOSS	QTL_ID=58580	Reproduction_Association	trait=Interval from first to last insemination
CNVR211	4	39091183	39613065	LOSS	QTL_ID=58586	Reproduction_Association	trait=Interval from first to last insemination
CNVR211	4	39091183	39613065	LOSS	QTL_ID=58590	Reproduction_Association	trait=Interval from first to last insemination
CNVR211	4	39091183	39613065	LOSS	QTL_ID=58611	Reproduction_Association	trait=Interval from first to last insemination
CNVR211	4	39091183	39613065	LOSS	QTL_ID=58613	Reproduction_Association	trait=Interval from first to last insemination
CNVR211	4	39091183	39613065	LOSS	QTL_ID=58616	Reproduction_Association	trait=Interval from first to last insemination
CNVR211	4	39091183	39613065	LOSS	QTL_ID=58620	Reproduction_Association	trait=Interval from first to last insemination
CNVR211	4	39091183	39613065	LOSS	QTL_ID=58640	Reproduction_Association	trait=Interval from first to last insemination
CNVR211	4	39091183	39613065	LOSS	QTL_ID=58658	Reproduction_Association	trait=Interval from first to last insemination
CNVR211	4	39091183	39613065	LOSS	QTL_ID=58674	Reproduction_Association	trait=Interval from first to last insemination
CNVR211	4	39091183	39613065	LOSS	QTL_ID=58748	Reproduction_Association	trait=Interval from first to last insemination
CNVR211	4	39091183	39613065	LOSS	QTL_ID=58771	Reproduction_Association	trait=Interval from first to last insemination
CNVR211	4	39091183	39613065	LOSS	QTL_ID=58810	Reproduction_Association	trait=Interval from first to last insemination
CNVR211	4	39091183	39613065	LOSS	QTL_ID=59366	Reproduction_Association	trait=Inseminations per conception
CNVR211	4	39091183	39613065	LOSS	QTL_ID=59367	Reproduction_Association	trait=Inseminations per conception
CNVR211	4	39091183	39613065	LOSS	QTL_ID=59463	Reproduction_Association	trait=Inseminations per conception
CNVR211	4	39091183	39613065	LOSS	QTL_ID=59464	Reproduction_Association	trait=Inseminations per conception
CNVR211	4	39091183	39613065	LOSS	QTL_ID=59473	Reproduction_Association	trait=Inseminations per conception
CNVR211	4	39091183	39613065	LOSS	QTL_ID=59474	Reproduction_Association	trait=Inseminations per conception
CNVR211	4	39091183	39613065	LOSS	QTL_ID=59829	Reproduction_Association	trait=Inseminations per conception
CNVR211	4	39091183	39613065	LOSS	QTL_ID=59831	Reproduction_Association	trait=Inseminations per conception
CNVR211	4	39091183	39613065	LOSS	QTL_ID=59834	Reproduction_Association	trait=Inseminations per conception
CNVR211	4	39091183	39613065	LOSS	QTL_ID=59835	Reproduction_Association	trait=Inseminations per conception
CNVR211	4	39091183	39613065	LOSS	QTL_ID=59837	Reproduction_Association	trait=Inseminations per conception
CNVR211	4	39091183	39613065	LOSS	QTL_ID=59842	Reproduction_Association	trait=Inseminations per conception
CNVR211	4	39091183	39613065	LOSS	QTL_ID=59846	Reproduction_Association	trait=Inseminations per conception
CNVR211	4	39091183	39613065	LOSS	QTL_ID=59847	Reproduction_Association	trait=Inseminations per conception
CNVR211	4	39091183	39613065	LOSS	QTL_ID=59848	Reproduction_Association	trait=Inseminations per conception
CNVR211	4	39091183	39613065	LOSS	QTL_ID=59850	Reproduction_Association	trait=Inseminations per conception
CNVR211	4	39091183	39613065	LOSS	QTL_ID=59852	Reproduction_Association	trait=Inseminations per conception
CNVR211	4	39091183	39613065	LOSS	QTL_ID=59853	Reproduction_Association	trait=Inseminations per conception
CNVR211	4	39091183	39613065	LOSS	QTL_ID=59856	Reproduction_Association	trait=Inseminations per conception
CNVR211	4	39091183	39613065	LOSS	QTL_ID=59857	Reproduction_Association	trait=Inseminations per conception
CNVR211	4	39091183	39613065	LOSS	QTL_ID=59858	Reproduction_Association	trait=Inseminations per conception
CNVR211	4	39091183	39613065	LOSS	QTL_ID=59859	Reproduction_Association	trait=Inseminations per conception
CNVR211	4	39091183	39613065	LOSS	QTL_ID=59867	Reproduction_Association	trait=Inseminations per conception
CNVR211	4	39091183	39613065	LOSS	QTL_ID=59868	Reproduction_Association	trait=Inseminations per conception
CNVR211	4	39091183	39613065	LOSS	QTL_ID=59870	Reproduction_Association	trait=Inseminations per conception
CNVR211	4	39091183	39613065	LOSS	QTL_ID=59872	Reproduction_Association	trait=Inseminations per conception
CNVR211	4	39091183	39613065	LOSS	QTL_ID=59883	Reproduction_Association	trait=Inseminations per conception
CNVR211	4	39091183	39613065	LOSS	QTL_ID=59889	Reproduction_Association	trait=Inseminations per conception
CNVR211	4	39091183	39613065	LOSS	QTL_ID=59893	Reproduction_Association	trait=Inseminations per conception
CNVR211	4	39091183	39613065	LOSS	QTL_ID=59895	Reproduction_Association	trait=Inseminations per conception
CNVR211	4	39091183	39613065	LOSS	QTL_ID=59897	Reproduction_Association	trait=Inseminations per conception
CNVR211	4	39091183	39613065	LOSS	QTL_ID=59904	Reproduction_Association	trait=Inseminations per conception
CNVR211	4	39091183	39613065	LOSS	QTL_ID=59913	Reproduction_Association	trait=Inseminations per conception
CNVR211	4	39091183	39613065	LOSS	QTL_ID=60030	Reproduction_Association	trait=Inseminations per conception
CNVR211	4	39091183	39613065	LOSS	QTL_ID=60031	Reproduction_Association	trait=Inseminations per conception
CNVR211	4	39091183	39613065	LOSS	QTL_ID=60048	Reproduction_Association	trait=Inseminations per conception
CNVR211	4	39091183	39613065	LOSS	QTL_ID=60052	Reproduction_Association	trait=Inseminations per conception
CNVR211	4	39091183	39613065	LOSS	QTL_ID=60053	Reproduction_Association	trait=Inseminations per conception
CNVR211	4	39091183	39613065	LOSS	QTL_ID=60054	Reproduction_Association	trait=Inseminations per conception
CNVR211	4	39091183	39613065	LOSS	QTL_ID=60059	Reproduction_Association	trait=Inseminations per conception
CNVR211	4	39091183	39613065	LOSS	QTL_ID=60060	Reproduction_Association	trait=Inseminations per conception
CNVR211	4	39091183	39613065	LOSS	QTL_ID=60061	Reproduction_Association	trait=Inseminations per conception
CNVR211	4	39091183	39613065	LOSS	QTL_ID=60062	Reproduction_Association	trait=Inseminations per conception
CNVR211	4	39091183	39613065	LOSS	QTL_ID=60063	Reproduction_Association	trait=Inseminations per conception
CNVR211	4	39091183	39613065	LOSS	QTL_ID=60064	Reproduction_Association	trait=Inseminations per conception
CNVR211	4	39091183	39613065	LOSS	QTL_ID=60066	Reproduction_Association	trait=Inseminations per conception
CNVR211	4	39091183	39613065	LOSS	QTL_ID=60070	Reproduction_Association	trait=Inseminations per conception
CNVR211	4	39091183	39613065	LOSS	QTL_ID=60084	Reproduction_Association	trait=Inseminations per conception
CNVR211	4	39091183	39613065	LOSS	QTL_ID=60093	Reproduction_Association	trait=Inseminations per conception
CNVR211	4	39091183	39613065	LOSS	QTL_ID=60107	Reproduction_Association	trait=Inseminations per conception
CNVR211	4	39091183	39613065	LOSS	QTL_ID=60109	Reproduction_Association	trait=Inseminations per conception
CNVR211	4	39091183	39613065	LOSS	QTL_ID=60137	Reproduction_Association	trait=Inseminations per conception
CNVR211	4	39091183	39613065	LOSS	QTL_ID=60138	Reproduction_Association	trait=Inseminations per conception
CNVR211	4	39091183	39613065	LOSS	QTL_ID=60141	Reproduction_Association	trait=Inseminations per conception
CNVR211	4	39091183	39613065	LOSS	QTL_ID=60145	Reproduction_Association	trait=Inseminations per conception
CNVR211	4	39091183	39613065	LOSS	QTL_ID=60146	Reproduction_Association	trait=Inseminations per conception
CNVR211	4	39091183	39613065	LOSS	QTL_ID=60147	Reproduction_Association	trait=Inseminations per conception
CNVR211	4	39091183	39613065	LOSS	QTL_ID=60149	Reproduction_Association	trait=Inseminations per conception
CNVR211	4	39091183	39613065	LOSS	QTL_ID=60150	Reproduction_Association	trait=Inseminations per conception
CNVR211	4	39091183	39613065	LOSS	QTL_ID=60152	Reproduction_Association	trait=Inseminations per conception
CNVR211	4	39091183	39613065	LOSS	QTL_ID=60153	Reproduction_Association	trait=Inseminations per conception
CNVR211	4	39091183	39613065	LOSS	QTL_ID=60155	Reproduction_Association	trait=Inseminations per conception
CNVR211	4	39091183	39613065	LOSS	QTL_ID=60156	Reproduction_Association	trait=Inseminations per conception
CNVR211	4	39091183	39613065	LOSS	QTL_ID=60163	Reproduction_Association	trait=Inseminations per conception
CNVR211	4	39091183	39613065	LOSS	QTL_ID=60165	Reproduction_Association	trait=Inseminations per conception
CNVR211	4	39091183	39613065	LOSS	QTL_ID=60169	Reproduction_Association	trait=Inseminations per conception
CNVR211	4	39091183	39613065	LOSS	QTL_ID=60204	Reproduction_Association	trait=Inseminations per conception
CNVR211	4	39091183	39613065	LOSS	QTL_ID=60291	Reproduction_Association	trait=Inseminations per conception
CNVR211	4	39091183	39613065	LOSS	QTL_ID=60308	Reproduction_Association	trait=Inseminations per conception
CNVR211	4	39091183	39613065	LOSS	QTL_ID=60311	Reproduction_Association	trait=Inseminations per conception
CNVR211	4	39091183	39613065	LOSS	QTL_ID=60316	Reproduction_Association	trait=Inseminations per conception
CNVR211	4	39091183	39613065	LOSS	QTL_ID=60318	Reproduction_Association	trait=Inseminations per conception
CNVR211	4	39091183	39613065	LOSS	QTL_ID=60319	Reproduction_Association	trait=Inseminations per conception
CNVR211	4	39091183	39613065	LOSS	QTL_ID=60322	Reproduction_Association	trait=Inseminations per conception
CNVR211	4	39091183	39613065	LOSS	QTL_ID=60347	Reproduction_Association	trait=Inseminations per conception
CNVR211	4	39091183	39613065	LOSS	QTL_ID=60374	Reproduction_Association	trait=Inseminations per conception
CNVR211	4	39091183	39613065	LOSS	QTL_ID=60484	Reproduction_Association	trait=Inseminations per conception
CNVR211	4	39091183	39613065	LOSS	QTL_ID=60882	Reproduction_Association	trait=Interval from first to last insemination
CNVR211	4	39091183	39613065	LOSS	QTL_ID=60884	Reproduction_Association	trait=Interval from first to last insemination
CNVR211	4	39091183	39613065	LOSS	QTL_ID=60887	Reproduction_Association	trait=Interval from first to last insemination
CNVR211	4	39091183	39613065	LOSS	QTL_ID=60888	Reproduction_Association	trait=Interval from first to last insemination
CNVR211	4	39091183	39613065	LOSS	QTL_ID=60889	Reproduction_Association	trait=Interval from first to last insemination
CNVR211	4	39091183	39613065	LOSS	QTL_ID=60890	Reproduction_Association	trait=Interval from first to last insemination
CNVR211	4	39091183	39613065	LOSS	QTL_ID=60891	Reproduction_Association	trait=Interval from first to last insemination
CNVR211	4	39091183	39613065	LOSS	QTL_ID=60892	Reproduction_Association	trait=Interval from first to last insemination
CNVR211	4	39091183	39613065	LOSS	QTL_ID=60893	Reproduction_Association	trait=Interval from first to last insemination
CNVR211	4	39091183	39613065	LOSS	QTL_ID=60894	Reproduction_Association	trait=Interval from first to last insemination
CNVR211	4	39091183	39613065	LOSS	QTL_ID=60895	Reproduction_Association	trait=Interval from first to last insemination
CNVR211	4	39091183	39613065	LOSS	QTL_ID=60896	Reproduction_Association	trait=Interval from first to last insemination
CNVR211	4	39091183	39613065	LOSS	QTL_ID=60897	Reproduction_Association	trait=Interval from first to last insemination
CNVR211	4	39091183	39613065	LOSS	QTL_ID=60898	Reproduction_Association	trait=Interval from first to last insemination
CNVR211	4	39091183	39613065	LOSS	QTL_ID=60899	Reproduction_Association	trait=Interval from first to last insemination
CNVR211	4	39091183	39613065	LOSS	QTL_ID=60900	Reproduction_Association	trait=Interval from first to last insemination
CNVR211	4	39091183	39613065	LOSS	QTL_ID=60901	Reproduction_Association	trait=Interval from first to last insemination
CNVR211	4	39091183	39613065	LOSS	QTL_ID=60903	Reproduction_Association	trait=Interval from first to last insemination
CNVR211	4	39091183	39613065	LOSS	QTL_ID=60917	Reproduction_Association	trait=Interval from first to last insemination
CNVR211	4	39091183	39613065	LOSS	QTL_ID=60924	Reproduction_Association	trait=Interval from first to last insemination
CNVR211	4	39091183	39613065	LOSS	QTL_ID=60981	Reproduction_Association	trait=Interval from first to last insemination
CNVR211	4	39091183	39613065	LOSS	QTL_ID=60985	Reproduction_Association	trait=Interval from first to last insemination
CNVR211	4	39091183	39613065	LOSS	QTL_ID=60989	Reproduction_Association	trait=Interval from first to last insemination
CNVR211	4	39091183	39613065	LOSS	QTL_ID=60993	Reproduction_Association	trait=Interval from first to last insemination
CNVR211	4	39091183	39613065	LOSS	QTL_ID=60994	Reproduction_Association	trait=Interval from first to last insemination
CNVR211	4	39091183	39613065	LOSS	QTL_ID=60995	Reproduction_Association	trait=Interval from first to last insemination
CNVR211	4	39091183	39613065	LOSS	QTL_ID=60996	Reproduction_Association	trait=Interval from first to last insemination
CNVR211	4	39091183	39613065	LOSS	QTL_ID=60999	Reproduction_Association	trait=Interval from first to last insemination
CNVR211	4	39091183	39613065	LOSS	QTL_ID=61000	Reproduction_Association	trait=Interval from first to last insemination
CNVR211	4	39091183	39613065	LOSS	QTL_ID=61186	Reproduction_Association	trait=Interval from first to last insemination
CNVR211	4	39091183	39613065	LOSS	QTL_ID=61269	Reproduction_Association	trait=Interval from first to last insemination
CNVR211	4	39091183	39613065	LOSS	QTL_ID=61277	Reproduction_Association	trait=Interval from first to last insemination
CNVR211	4	39091183	39613065	LOSS	QTL_ID=61300	Reproduction_Association	trait=Interval from first to last insemination
CNVR211	4	39091183	39613065	LOSS	QTL_ID=61312	Reproduction_Association	trait=Interval from first to last insemination
CNVR211	4	39091183	39613065	LOSS	QTL_ID=61321	Reproduction_Association	trait=Interval from first to last insemination
CNVR211	4	39091183	39613065	LOSS	QTL_ID=61344	Reproduction_Association	trait=Interval from first to last insemination
CNVR211	4	39091183	39613065	LOSS	QTL_ID=61346	Reproduction_Association	trait=Interval from first to last insemination
CNVR211	4	39091183	39613065	LOSS	QTL_ID=61347	Reproduction_Association	trait=Interval from first to last insemination
CNVR211	4	39091183	39613065	LOSS	QTL_ID=61349	Reproduction_Association	trait=Interval from first to last insemination
CNVR211	4	39091183	39613065	LOSS	QTL_ID=61353	Reproduction_Association	trait=Interval from first to last insemination
CNVR211	4	39091183	39613065	LOSS	QTL_ID=61354	Reproduction_Association	trait=Interval from first to last insemination
CNVR211	4	39091183	39613065	LOSS	QTL_ID=61357	Reproduction_Association	trait=Interval from first to last insemination
CNVR211	4	39091183	39613065	LOSS	QTL_ID=61378	Reproduction_Association	trait=Interval from first to last insemination
CNVR211	4	39091183	39613065	LOSS	QTL_ID=61593	Reproduction_Association	trait=Inseminations per conception
CNVR211	4	39091183	39613065	LOSS	QTL_ID=61619	Reproduction_Association	trait=Inseminations per conception
CNVR211	4	39091183	39613065	LOSS	QTL_ID=61638	Reproduction_Association	trait=Inseminations per conception
CNVR211	4	39091183	39613065	LOSS	QTL_ID=61640	Reproduction_Association	trait=Inseminations per conception
CNVR211	4	39091183	39613065	LOSS	QTL_ID=61666	Reproduction_Association	trait=Inseminations per conception
CNVR211	4	39091183	39613065	LOSS	QTL_ID=61668	Reproduction_Association	trait=Inseminations per conception
CNVR211	4	39091183	39613065	LOSS	QTL_ID=61683	Reproduction_Association	trait=Inseminations per conception
CNVR211	4	39091183	39613065	LOSS	QTL_ID=61720	Reproduction_Association	trait=Inseminations per conception
CNVR211	4	39091183	39613065	LOSS	QTL_ID=61790	Reproduction_Association	trait=Inseminations per conception
CNVR211	4	39091183	39613065	LOSS	QTL_ID=61801	Reproduction_Association	trait=Inseminations per conception
CNVR211	4	39091183	39613065	LOSS	QTL_ID=61829	Reproduction_Association	trait=Inseminations per conception
CNVR211	4	39091183	39613065	LOSS	QTL_ID=61887	Reproduction_Association	trait=Inseminations per conception
CNVR211	4	39091183	39613065	LOSS	QTL_ID=61909	Reproduction_Association	trait=Inseminations per conception
CNVR211	4	39091183	39613065	LOSS	QTL_ID=61910	Reproduction_Association	trait=Inseminations per conception
CNVR211	4	39091183	39613065	LOSS	QTL_ID=61912	Reproduction_Association	trait=Inseminations per conception
CNVR211	4	39091183	39613065	LOSS	QTL_ID=61913	Reproduction_Association	trait=Inseminations per conception
CNVR211	4	39091183	39613065	LOSS	QTL_ID=61914	Reproduction_Association	trait=Inseminations per conception
CNVR211	4	39091183	39613065	LOSS	QTL_ID=61915	Reproduction_Association	trait=Inseminations per conception
CNVR211	4	39091183	39613065	LOSS	QTL_ID=61916	Reproduction_Association	trait=Inseminations per conception
CNVR211	4	39091183	39613065	LOSS	QTL_ID=61917	Reproduction_Association	trait=Inseminations per conception
CNVR211	4	39091183	39613065	LOSS	QTL_ID=61918	Reproduction_Association	trait=Inseminations per conception
CNVR211	4	39091183	39613065	LOSS	QTL_ID=61942	Reproduction_Association	trait=Inseminations per conception
CNVR211	4	39091183	39613065	LOSS	QTL_ID=61946	Reproduction_Association	trait=Inseminations per conception
CNVR211	4	39091183	39613065	LOSS	QTL_ID=61947	Reproduction_Association	trait=Inseminations per conception
CNVR211	4	39091183	39613065	LOSS	QTL_ID=61948	Reproduction_Association	trait=Inseminations per conception
CNVR211	4	39091183	39613065	LOSS	QTL_ID=61949	Reproduction_Association	trait=Inseminations per conception
CNVR211	4	39091183	39613065	LOSS	QTL_ID=61950	Reproduction_Association	trait=Inseminations per conception
CNVR211	4	39091183	39613065	LOSS	QTL_ID=61951	Reproduction_Association	trait=Inseminations per conception
CNVR211	4	39091183	39613065	LOSS	QTL_ID=61953	Reproduction_Association	trait=Inseminations per conception
CNVR211	4	39091183	39613065	LOSS	QTL_ID=61954	Reproduction_Association	trait=Inseminations per conception
CNVR211	4	39091183	39613065	LOSS	QTL_ID=61957	Reproduction_Association	trait=Inseminations per conception
CNVR211	4	39091183	39613065	LOSS	QTL_ID=61958	Reproduction_Association	trait=Inseminations per conception
CNVR211	4	39091183	39613065	LOSS	QTL_ID=61959	Reproduction_Association	trait=Inseminations per conception
CNVR211	4	39091183	39613065	LOSS	QTL_ID=61960	Reproduction_Association	trait=Inseminations per conception
CNVR211	4	39091183	39613065	LOSS	QTL_ID=61961	Reproduction_Association	trait=Inseminations per conception
CNVR211	4	39091183	39613065	LOSS	QTL_ID=61962	Reproduction_Association	trait=Inseminations per conception
CNVR211	4	39091183	39613065	LOSS	QTL_ID=61963	Reproduction_Association	trait=Inseminations per conception
CNVR212	4	42260570	42452124	LOSS	QTL_ID=15175	Reproduction_QTL	trait=Stillbirth
CNVR212	4	42260570	42452124	LOSS	QTL_ID=15176	Reproduction_QTL	trait=Calving ease
CNVR213	4	43566513	43892016	LOSS	QTL_ID=106573	Exterior_QTL	trait=Udder swelling score
CNVR213	4	43566513	43892016	LOSS	QTL_ID=138551	Reproduction_QTL	trait=Conception rate
CNVR213	4	43566513	43892016	LOSS	QTL_ID=138552	Reproduction_QTL	trait=Conception rate
CNVR213	4	43566513	43892016	LOSS	QTL_ID=15175	Reproduction_QTL	trait=Stillbirth
CNVR213	4	43566513	43892016	LOSS	QTL_ID=15176	Reproduction_QTL	trait=Calving ease
CNVR214	4	44335988	44394174	LOSS	QTL_ID=106523	Milk_QTL	trait=Milk yield
CNVR214	4	44335988	44394174	LOSS	QTL_ID=106573	Exterior_QTL	trait=Udder swelling score
CNVR214	4	44335988	44394174	LOSS	QTL_ID=138551	Reproduction_QTL	trait=Conception rate
CNVR214	4	44335988	44394174	LOSS	QTL_ID=138552	Reproduction_QTL	trait=Conception rate
CNVR214	4	44335988	44394174	LOSS	QTL_ID=15175	Reproduction_QTL	trait=Stillbirth
CNVR214	4	44335988	44394174	LOSS	QTL_ID=15176	Reproduction_QTL	trait=Calving ease
CNVR214	4	44335988	44394174	LOSS	QTL_ID=67048	Production_Association	trait=Body weight (birth)
CNVR215	4	45490568	45566045	LOSS	QTL_ID=106523	Milk_QTL	trait=Milk yield
CNVR215	4	45490568	45566045	LOSS	QTL_ID=15175	Reproduction_QTL	trait=Stillbirth
CNVR215	4	45490568	45566045	LOSS	QTL_ID=15176	Reproduction_QTL	trait=Calving ease
CNVR215	4	45490568	45566045	LOSS	QTL_ID=30490	Reproduction_QTL	trait=Calf size
CNVR216	4	48672797	48911944	LOSS	QTL_ID=126334	Milk_Association	trait=Milk conjugated linoleic acid content
CNVR216	4	48672797	48911944	LOSS	QTL_ID=138506	Reproduction_QTL	trait=Inseminations per conception
CNVR216	4	48672797	48911944	LOSS	QTL_ID=138553	Reproduction_QTL	trait=Interval from first to last insemination
CNVR217	4	51318774	51371784	LOSS	QTL_ID=106465	Meat_and_Carcass_QTL	trait=Pelvic area
CNVR218	4	52609803	53035814	LOSS	QTL_ID=106465	Meat_and_Carcass_QTL	trait=Pelvic area
CNVR218	4	52609803	53035814	LOSS	QTL_ID=138507	Reproduction_QTL	trait=Interval from first to last insemination
CNVR218	4	52609803	53035814	LOSS	QTL_ID=138508	Reproduction_QTL	trait=Conception rate
CNVR218	4	52609803	53035814	LOSS	QTL_ID=20446	Meat_and_Carcass_Association	trait=Fat thickness at the 12th rib
CNVR220	4	58813567	59075086	GAIN	QTL_ID=25410	Milk_Association	trait=Milk yield (daughter deviation)
CNVR220	4	58813567	59075086	GAIN	QTL_ID=26165	Milk_Association	trait=Milk protein yield (daughter deviation)
CNVR222	4	62413146	62465962	LOSS	QTL_ID=20759	Meat_and_Carcass_QTL	trait=Shear force
CNVR223	4	63859455	64044409	LOSS	QTL_ID=126840	Reproduction_QTL	trait=Calving to conception interval
CNVR223	4	63859455	64044409	LOSS	QTL_ID=126841	Reproduction_QTL	trait=Interval to first estrus after calving
CNVR225	4	69664224	69751713	LOSS	QTL_ID=130788	Production_Association	trait=Average daily gain
CNVR225	4	69664224	69751713	LOSS	QTL_ID=130800	Production_Association	trait=Average daily gain
CNVR225	4	69664224	69751713	LOSS	QTL_ID=130801	Production_Association	trait=Average daily gain
CNVR225	4	69664224	69751713	LOSS	QTL_ID=130802	Production_Association	trait=Average daily gain
CNVR225	4	69664224	69751713	LOSS	QTL_ID=130806	Production_Association	trait=Average daily gain
CNVR225	4	69664224	69751713	LOSS	QTL_ID=67004	Production_Association	trait=Body weight gain
CNVR227	4	73639722	73828661	LOSS	QTL_ID=106574	Exterior_QTL	trait=Udder swelling score
CNVR227	4	73639722	73828661	LOSS	QTL_ID=24750	Production_Association	trait=Body weight (weaning)
CNVR227	4	73639722	73828661	LOSS	QTL_ID=28601	Reproduction_Association	trait=Non-return rate (EBV)
CNVR228	4	74934998	75007891	LOSS	QTL_ID=23660	Production_Association	trait=Dry matter intake
CNVR229	4	78652494	78808735	LOSS	QTL_ID=126842	Reproduction_QTL	trait=Non-return rate (EBV)
CNVR229	4	78652494	78808735	LOSS	QTL_ID=140215	Milk_QTL	trait=Milk beta-casein percentage
CNVR230	4	83537834	83757800	LOSS	QTL_ID=126843	Reproduction_QTL	trait=Interval from first to last insemination
CNVR230	4	83537834	83757800	LOSS	QTL_ID=135811	Meat_and_Carcass_QTL	trait=Linoleic acid content
CNVR230	4	83537834	83757800	LOSS	QTL_ID=135814	Meat_and_Carcass_QTL	trait=Cis-11,14,17-Eicosatrienoic acid content
CNVR230	4	83537834	83757800	LOSS	QTL_ID=40565	Reproduction_Association	trait=Calving ease (maternal)
CNVR230	4	83537834	83757800	LOSS	QTL_ID=40566	Exterior_Association	trait=Foot angle
CNVR230	4	83537834	83757800	LOSS	QTL_ID=40567	Exterior_Association	trait=Feet and leg conformation
CNVR230	4	83537834	83757800	LOSS	QTL_ID=40568	Milk_Association	trait=Milk fat percentage
CNVR230	4	83537834	83757800	LOSS	QTL_ID=40569	Milk_Association	trait=Milk fat yield
CNVR230	4	83537834	83757800	LOSS	QTL_ID=40570	Milk_Association	trait=Milk yield
CNVR230	4	83537834	83757800	LOSS	QTL_ID=40571	Production_Association	trait=Net merit
CNVR230	4	83537834	83757800	LOSS	QTL_ID=40572	Production_Association	trait=Length of productive life
CNVR230	4	83537834	83757800	LOSS	QTL_ID=40573	Milk_Association	trait=Milk protein percentage
CNVR230	4	83537834	83757800	LOSS	QTL_ID=40574	Milk_Association	trait=Milk protein yield
CNVR230	4	83537834	83757800	LOSS	QTL_ID=40575	Exterior_Association	trait=Rear leg placement - rear view
CNVR230	4	83537834	83757800	LOSS	QTL_ID=40576	Exterior_Association	trait=Rear leg placement - side view
CNVR230	4	83537834	83757800	LOSS	QTL_ID=40577	Reproduction_Association	trait=Calving ease
CNVR230	4	83537834	83757800	LOSS	QTL_ID=40578	Reproduction_Association	trait=Stillbirth
CNVR230	4	83537834	83757800	LOSS	QTL_ID=40579	Exterior_Association	trait=Stature
CNVR230	4	83537834	83757800	LOSS	QTL_ID=40580	Exterior_Association	trait=Strength
CNVR230	4	83537834	83757800	LOSS	QTL_ID=40581	Production_Association	trait=Body depth
CNVR230	4	83537834	83757800	LOSS	QTL_ID=40582	Exterior_Association	trait=Foot angle
CNVR230	4	83537834	83757800	LOSS	QTL_ID=40583	Exterior_Association	trait=Feet and leg conformation
CNVR230	4	83537834	83757800	LOSS	QTL_ID=40584	Milk_Association	trait=Milk fat percentage
CNVR230	4	83537834	83757800	LOSS	QTL_ID=40585	Production_Association	trait=PTA type
CNVR230	4	83537834	83757800	LOSS	QTL_ID=40586	Exterior_Association	trait=Udder attachment
CNVR230	4	83537834	83757800	LOSS	QTL_ID=40587	Milk_Association	trait=Milk fat yield
CNVR230	4	83537834	83757800	LOSS	QTL_ID=40588	Milk_Association	trait=Milk yield
CNVR230	4	83537834	83757800	LOSS	QTL_ID=40589	Production_Association	trait=Net merit
CNVR230	4	83537834	83757800	LOSS	QTL_ID=40590	Milk_Association	trait=Milk protein percentage
CNVR230	4	83537834	83757800	LOSS	QTL_ID=40591	Milk_Association	trait=Milk protein yield
CNVR230	4	83537834	83757800	LOSS	QTL_ID=40592	Exterior_Association	trait=Rear leg placement - rear view
CNVR230	4	83537834	83757800	LOSS	QTL_ID=40593	Exterior_Association	trait=Rear leg placement - side view
CNVR230	4	83537834	83757800	LOSS	QTL_ID=40594	Exterior_Association	trait=Udder height
CNVR230	4	83537834	83757800	LOSS	QTL_ID=40595	Reproduction_Association	trait=Calving ease
CNVR230	4	83537834	83757800	LOSS	QTL_ID=40596	Reproduction_Association	trait=Stillbirth
CNVR230	4	83537834	83757800	LOSS	QTL_ID=40597	Exterior_Association	trait=Stature
CNVR230	4	83537834	83757800	LOSS	QTL_ID=40598	Exterior_Association	trait=Strength
CNVR230	4	83537834	83757800	LOSS	QTL_ID=40599	Exterior_Association	trait=Udder depth
CNVR231	4	84055144	84241119	LOSS	QTL_ID=126843	Reproduction_QTL	trait=Interval from first to last insemination
CNVR232	4	88782951	88837310	LOSS	QTL_ID=125868	Exterior_Association	trait=Feet and leg conformation
CNVR232	4	88782951	88837310	LOSS	QTL_ID=125930	Exterior_Association	trait=Foot angle
CNVR235	4	102688144	102946599	LOSS	QTL_ID=125340	Reproduction_QTL	trait=Twinning
CNVR235	4	102688144	102946599	LOSS	QTL_ID=137204	Health_Association	trait=Bovine respiratory disease susceptibility
CNVR235	4	102688144	102946599	LOSS	QTL_ID=137205	Health_QTL	trait=Bovine respiratory disease susceptibility
CNVR235	4	102688144	102946599	LOSS	QTL_ID=137206	Health_Association	trait=Bovine respiratory disease susceptibility
CNVR235	4	102688144	102946599	LOSS	QTL_ID=137207	Health_Association	trait=Bovine respiratory disease susceptibility
CNVR235	4	102688144	102946599	LOSS	QTL_ID=137208	Health_Association	trait=Bovine respiratory disease susceptibility
CNVR236	4	106051268	106136379	GAIN	QTL_ID=96209	Health_Association	trait=Bovine tuberculosis susceptibility
CNVR237	4	108155232	108225979	LOSS	QTL_ID=14843	Health_Association	trait=M. paratuberculosis susceptibility
CNVR239	4	111924033	112109952	LOSS	QTL_ID=20417	Meat_and_Carcass_Association	trait=Yield grade
CNVR239	4	111924033	112109952	LOSS	QTL_ID=67054	Production_Association	trait=Body weight (yearling)
CNVR240	4	112301256	112426902	LOSS	QTL_ID=106939	Reproduction_Association	trait=Daughter pregnancy rate
CNVR241	4	115669622	116195971	GAIN	QTL_ID=106684	Milk_QTL	trait=Milk yield
CNVR241	4	115669622	116195971	GAIN	QTL_ID=113746	Milk_Association	trait=Milk kappa-casein percentage
CNVR241	4	115669622	116195971	GAIN	QTL_ID=15391	Reproduction_Association	trait=Gestation length
CNVR241	4	115669622	116195971	GAIN	QTL_ID=15392	Reproduction_Association	trait=Gestation length
CNVR241	4	115669622	116195971	GAIN	QTL_ID=23954	Health_Association	trait=Abomasum displacement
CNVR241	4	115669622	116195971	GAIN	QTL_ID=31051	Reproduction_Association	trait=Non-return rate
CNVR241	4	115669622	116195971	GAIN	QTL_ID=36001	Health_Association	trait=Somatic cell score
CNVR242	4	118113664	118176156	LOSS	QTL_ID=24523	Production_Association	trait=Body weight (birth)
CNVR243	4	119331842	119778609	LOSS	QTL_ID=106784	Reproduction_Association	trait=Conception rate
CNVR243	4	119331842	119778609	LOSS	QTL_ID=122661	Production_Association	trait=Length of productive life
CNVR243	4	119331842	119778609	LOSS	QTL_ID=123351	Production_Association	trait=Length of productive life
CNVR243	4	119331842	119778609	LOSS	QTL_ID=123353	Production_Association	trait=Length of productive life
CNVR243	4	119331842	119778609	LOSS	QTL_ID=123354	Production_Association	trait=Length of productive life
CNVR243	4	119331842	119778609	LOSS	QTL_ID=22633	Exterior_Association	trait=Body condition score
CNVR243	4	119331842	119778609	LOSS	QTL_ID=26172	Milk_Association	trait=Milk protein yield (daughter deviation)
CNVR243	4	119331842	119778609	LOSS	QTL_ID=56319	Milk_QTL	trait=Milk palmitoleic acid content
CNVR243	4	119331842	119778609	LOSS	QTL_ID=56594	Milk_QTL	trait=Milk palmitoleic acid content
CNVR244	5	5101	228001	GAIN	QTL_ID=20836	Exterior_Association	trait=Teat number
CNVR244	5	5101	228001	GAIN	QTL_ID=20837	Exterior_Association	trait=Teat number
CNVR245	5	3984081	4065590	LOSS	QTL_ID=106685	Milk_QTL	trait=Milk yield
CNVR246	5	9344250	9572611	LOSS	QTL_ID=107840	Reproduction_QTL	trait=Heifer pregnancy
CNVR246	5	9344250	9572611	LOSS	QTL_ID=24043	Health_QTL	trait=Infectious bovine keratoconjunctivitis susceptibility
CNVR246	5	9344250	9572611	LOSS	QTL_ID=24589	Reproduction_Association	trait=Calving ease
CNVR246	5	9344250	9572611	LOSS	QTL_ID=31179	Health_QTL	trait=Cold tolerance
CNVR246	5	9344250	9572611	LOSS	QTL_ID=56595	Milk_QTL	trait=Milk lauroleic acid content
CNVR247	5	10002063	10179957	LOSS	QTL_ID=107840	Reproduction_QTL	trait=Heifer pregnancy
CNVR247	5	10002063	10179957	LOSS	QTL_ID=31180	Health_QTL	trait=Cold tolerance
CNVR247	5	10002063	10179957	LOSS	QTL_ID=34264	Milk_Association	trait=Milk pentadecylic acid content
CNVR247	5	10002063	10179957	LOSS	QTL_ID=34672	Milk_Association	trait=Milk pentadecylic acid content
CNVR247	5	10002063	10179957	LOSS	QTL_ID=56595	Milk_QTL	trait=Milk lauroleic acid content
CNVR248	5	10496707	10618762	LOSS	QTL_ID=31180	Health_QTL	trait=Cold tolerance
CNVR248	5	10496707	10618762	LOSS	QTL_ID=40751	Reproduction_Association	trait=Stillbirth (maternal)
CNVR248	5	10496707	10618762	LOSS	QTL_ID=40752	Exterior_Association	trait=Foot angle
CNVR248	5	10496707	10618762	LOSS	QTL_ID=40753	Exterior_Association	trait=Feet and leg conformation
CNVR248	5	10496707	10618762	LOSS	QTL_ID=40754	Production_Association	trait=PTA type
CNVR248	5	10496707	10618762	LOSS	QTL_ID=40755	Exterior_Association	trait=Udder attachment
CNVR248	5	10496707	10618762	LOSS	QTL_ID=40756	Milk_Association	trait=Milk fat yield
CNVR248	5	10496707	10618762	LOSS	QTL_ID=40757	Milk_Association	trait=Milk yield
CNVR248	5	10496707	10618762	LOSS	QTL_ID=40758	Production_Association	trait=Net merit
CNVR248	5	10496707	10618762	LOSS	QTL_ID=40759	Production_Association	trait=Length of productive life
CNVR248	5	10496707	10618762	LOSS	QTL_ID=40760	Milk_Association	trait=Milk protein yield
CNVR248	5	10496707	10618762	LOSS	QTL_ID=40761	Exterior_Association	trait=Rear leg placement - rear view
CNVR248	5	10496707	10618762	LOSS	QTL_ID=40762	Exterior_Association	trait=Rear leg placement - side view
CNVR248	5	10496707	10618762	LOSS	QTL_ID=40763	Exterior_Association	trait=Udder height
CNVR248	5	10496707	10618762	LOSS	QTL_ID=40764	Reproduction_Association	trait=Stillbirth
CNVR248	5	10496707	10618762	LOSS	QTL_ID=40765	Exterior_Association	trait=Stature
CNVR248	5	10496707	10618762	LOSS	QTL_ID=40766	Exterior_Association	trait=Strength
CNVR248	5	10496707	10618762	LOSS	QTL_ID=40767	Exterior_Association	trait=Udder depth
CNVR248	5	10496707	10618762	LOSS	QTL_ID=56595	Milk_QTL	trait=Milk lauroleic acid content
CNVR249	5	10658510	10682968	LOSS	QTL_ID=31180	Health_QTL	trait=Cold tolerance
CNVR249	5	10658510	10682968	LOSS	QTL_ID=34449	Milk_Association	trait=Milk pentadecylic acid content
CNVR249	5	10658510	10682968	LOSS	QTL_ID=34771	Milk_Association	trait=Milk pentadecylic acid content
CNVR249	5	10658510	10682968	LOSS	QTL_ID=34772	Milk_Association	trait=Milk pentadecylic acid content
CNVR249	5	10658510	10682968	LOSS	QTL_ID=34773	Milk_Association	trait=Milk pentadecylic acid content
CNVR249	5	10658510	10682968	LOSS	QTL_ID=34774	Milk_Association	trait=Milk pentadecylic acid content
CNVR250	5	10725132	10999214	LOSS	QTL_ID=31180	Health_QTL	trait=Cold tolerance
CNVR250	5	10725132	10999214	LOSS	QTL_ID=32385	Health_Association	trait=Somatic cell score
CNVR250	5	10725132	10999214	LOSS	QTL_ID=32386	Health_Association	trait=Somatic cell score
CNVR250	5	10725132	10999214	LOSS	QTL_ID=34070	Milk_Association	trait=Milk pentadecylic acid content
CNVR250	5	10725132	10999214	LOSS	QTL_ID=34071	Milk_Association	trait=Milk pentadecylic acid content
CNVR250	5	10725132	10999214	LOSS	QTL_ID=34072	Milk_Association	trait=Milk pentadecylic acid content
CNVR250	5	10725132	10999214	LOSS	QTL_ID=34073	Milk_Association	trait=Milk pentadecylic acid content
CNVR250	5	10725132	10999214	LOSS	QTL_ID=34074	Milk_Association	trait=Milk pentadecylic acid content
CNVR250	5	10725132	10999214	LOSS	QTL_ID=34105	Milk_Association	trait=Milk pentadecylic acid content
CNVR250	5	10725132	10999214	LOSS	QTL_ID=34193	Milk_Association	trait=Milk pentadecylic acid content
CNVR250	5	10725132	10999214	LOSS	QTL_ID=34506	Milk_Association	trait=Milk pentadecylic acid content
CNVR250	5	10725132	10999214	LOSS	QTL_ID=34507	Milk_Association	trait=Milk pentadecylic acid content
CNVR250	5	10725132	10999214	LOSS	QTL_ID=34523	Milk_Association	trait=Milk pentadecylic acid content
CNVR250	5	10725132	10999214	LOSS	QTL_ID=34646	Milk_Association	trait=Milk tridecylic acid content
CNVR250	5	10725132	10999214	LOSS	QTL_ID=34647	Milk_Association	trait=Milk tridecylic acid content
CNVR250	5	10725132	10999214	LOSS	QTL_ID=34648	Milk_Association	trait=Milk tridecylic acid content
CNVR250	5	10725132	10999214	LOSS	QTL_ID=34649	Milk_Association	trait=Milk tridecylic acid content
CNVR250	5	10725132	10999214	LOSS	QTL_ID=34650	Milk_Association	trait=Milk tridecylic acid content
CNVR250	5	10725132	10999214	LOSS	QTL_ID=34660	Milk_Association	trait=Milk pentadecylic acid content
CNVR250	5	10725132	10999214	LOSS	QTL_ID=34775	Milk_Association	trait=Milk pentadecylic acid content
CNVR250	5	10725132	10999214	LOSS	QTL_ID=34776	Milk_Association	trait=Milk pentadecylic acid content
CNVR250	5	10725132	10999214	LOSS	QTL_ID=34813	Milk_Association	trait=Milk pentadecylic acid content
CNVR250	5	10725132	10999214	LOSS	QTL_ID=34814	Milk_Association	trait=Milk pentadecylic acid content
CNVR250	5	10725132	10999214	LOSS	QTL_ID=34815	Milk_Association	trait=Milk pentadecylic acid content
CNVR250	5	10725132	10999214	LOSS	QTL_ID=34816	Milk_Association	trait=Milk pentadecylic acid content
CNVR250	5	10725132	10999214	LOSS	QTL_ID=40768	Exterior_Association	trait=Dairy form
CNVR250	5	10725132	10999214	LOSS	QTL_ID=40769	Reproduction_Association	trait=Daughter pregnancy rate
CNVR250	5	10725132	10999214	LOSS	QTL_ID=40770	Production_Association	trait=Net merit
CNVR250	5	10725132	10999214	LOSS	QTL_ID=40771	Production_Association	trait=Length of productive life
CNVR250	5	10725132	10999214	LOSS	QTL_ID=40772	Exterior_Association	trait=Rear leg placement - side view
CNVR250	5	10725132	10999214	LOSS	QTL_ID=40773	Reproduction_Association	trait=Calving ease
CNVR250	5	10725132	10999214	LOSS	QTL_ID=40774	Exterior_Association	trait=Udder cleft
CNVR251	5	13427248	13562373	LOSS	QTL_ID=121641	Reproduction_QTL	trait=Calving interval
CNVR251	5	13427248	13562373	LOSS	QTL_ID=121642	Reproduction_Association	trait=Calving interval
CNVR252	5	14710528	14853906	LOSS	QTL_ID=121926	Production_QTL	trait=Average daily gain
CNVR252	5	14710528	14853906	LOSS	QTL_ID=135797	Health_QTL	trait=Tick resistance
CNVR252	5	14710528	14853906	LOSS	QTL_ID=20930	Production_Association	trait=Average daily gain
CNVR254	5	16273233	16508110	LOSS	QTL_ID=108449	Reproduction_QTL	trait=Heifer pregnancy
CNVR254	5	16273233	16508110	LOSS	QTL_ID=119034	Milk_Association	trait=Milk unglycosylated kappa-casein percentage
CNVR255	5	16627906	16795347	LOSS	QTL_ID=108449	Reproduction_QTL	trait=Heifer pregnancy
CNVR256	5	17197258	18206817	LOSS	QTL_ID=112858	Milk_Association	trait=Milk kappa-casein percentage
CNVR256	5	17197258	18206817	LOSS	QTL_ID=118988	Milk_Association	trait=Milk unglycosylated kappa-casein percentage
CNVR256	5	17197258	18206817	LOSS	QTL_ID=119086	Milk_Association	trait=Milk unglycosylated kappa-casein percentage
CNVR256	5	17197258	18206817	LOSS	QTL_ID=119296	Milk_Association	trait=Milk unglycosylated kappa-casein percentage
CNVR256	5	17197258	18206817	LOSS	QTL_ID=119297	Milk_Association	trait=Milk unglycosylated kappa-casein percentage
CNVR256	5	17197258	18206817	LOSS	QTL_ID=119298	Milk_Association	trait=Milk unglycosylated kappa-casein percentage
CNVR256	5	17197258	18206817	LOSS	QTL_ID=121928	Production_QTL	trait=Average daily gain
CNVR256	5	17197258	18206817	LOSS	QTL_ID=126845	Reproduction_QTL	trait=Calving to conception interval
CNVR256	5	17197258	18206817	LOSS	QTL_ID=126846	Reproduction_QTL	trait=Interval to first estrus after calving
CNVR256	5	17197258	18206817	LOSS	QTL_ID=21151	Exterior_Association	trait=Eye area pigmentation
CNVR257	5	20512172	20705660	LOSS	QTL_ID=22866	Meat_and_Carcass_QTL	trait=Intramuscular fat
CNVR258	5	20972500	21389684	LOSS	QTL_ID=126476	Meat_and_Carcass_QTL	trait=Subcutaneous rump fat thickness
CNVR258	5	20972500	21389684	LOSS	QTL_ID=147618	Milk_Association	trait=Milk lactose content
CNVR258	5	20972500	21389684	LOSS	QTL_ID=147645	Milk_Association	trait=Milk lactose content
CNVR258	5	20972500	21389684	LOSS	QTL_ID=156707	Milk_QTL	trait=Milk yield
CNVR258	5	20972500	21389684	LOSS	QTL_ID=22866	Meat_and_Carcass_QTL	trait=Intramuscular fat
CNVR258	5	20972500	21389684	LOSS	QTL_ID=65196	Production_Association	trait=Body weight (mature)
CNVR258	5	20972500	21389684	LOSS	QTL_ID=65197	Production_Association	trait=Body weight (mature)
CNVR258	5	20972500	21389684	LOSS	QTL_ID=69896	Milk_Association	trait=Milk potassium content
CNVR258	5	20972500	21389684	LOSS	QTL_ID=69897	Milk_Association	trait=Milk potassium content
CNVR259	5	22812013	22922575	LOSS	QTL_ID=156707	Milk_QTL	trait=Milk yield
CNVR259	5	22812013	22922575	LOSS	QTL_ID=20761	Meat_and_Carcass_QTL	trait=Shear force
CNVR259	5	22812013	22922575	LOSS	QTL_ID=22866	Meat_and_Carcass_QTL	trait=Intramuscular fat
CNVR259	5	22812013	22922575	LOSS	QTL_ID=23955	Health_Association	trait=Abomasum displacement
CNVR260	5	24267109	24401937	LOSS	QTL_ID=22866	Meat_and_Carcass_QTL	trait=Intramuscular fat
CNVR261	5	29200629	29335321	LOSS	QTL_ID=22866	Meat_and_Carcass_QTL	trait=Intramuscular fat
CNVR262	5	33583801	33699843	LOSS	QTL_ID=22866	Meat_and_Carcass_QTL	trait=Intramuscular fat
CNVR262	5	33583801	33699843	LOSS	QTL_ID=67152	Production_Association	trait=Body weight gain
CNVR263	5	34501464	34713482	LOSS	QTL_ID=122431	Meat_and_Carcass_QTL	trait=Longissimus muscle area
CNVR263	5	34501464	34713482	LOSS	QTL_ID=20385	Meat_and_Carcass_Association	trait=Longissimus muscle area
CNVR263	5	34501464	34713482	LOSS	QTL_ID=22866	Meat_and_Carcass_QTL	trait=Intramuscular fat
CNVR263	5	34501464	34713482	LOSS	QTL_ID=24693	Meat_and_Carcass_Association	trait=Longissimus muscle area
CNVR264	5	37318725	37384819	LOSS	QTL_ID=22866	Meat_and_Carcass_QTL	trait=Intramuscular fat
CNVR265	5	40780471	40879690	LOSS	QTL_ID=22866	Meat_and_Carcass_QTL	trait=Intramuscular fat
CNVR266	5	41601867	41810488	LOSS	QTL_ID=22866	Meat_and_Carcass_QTL	trait=Intramuscular fat
CNVR266	5	41601867	41810488	LOSS	QTL_ID=67159	Production_Association	trait=Body weight gain
CNVR267	5	41990361	42154122	LOSS	QTL_ID=22866	Meat_and_Carcass_QTL	trait=Intramuscular fat
CNVR268	5	42539819	42701427	LOSS	QTL_ID=22866	Meat_and_Carcass_QTL	trait=Intramuscular fat
CNVR268	5	42539819	42701427	LOSS	QTL_ID=67140	Production_Association	trait=Body weight (yearling)
CNVR268	5	42539819	42701427	LOSS	QTL_ID=71269	Reproduction_Association	trait=Inhibin level
CNVR268	5	42539819	42701427	LOSS	QTL_ID=71275	Reproduction_Association	trait=Inhibin level
CNVR268	5	42539819	42701427	LOSS	QTL_ID=71278	Reproduction_Association	trait=Inhibin level
CNVR268	5	42539819	42701427	LOSS	QTL_ID=71279	Reproduction_Association	trait=Inhibin level
CNVR268	5	42539819	42701427	LOSS	QTL_ID=71284	Reproduction_Association	trait=Inhibin level
CNVR268	5	42539819	42701427	LOSS	QTL_ID=71285	Reproduction_Association	trait=Inhibin level
CNVR268	5	42539819	42701427	LOSS	QTL_ID=71310	Reproduction_Association	trait=Inhibin level
CNVR268	5	42539819	42701427	LOSS	QTL_ID=71347	Reproduction_Association	trait=Inhibin level
CNVR269	5	42708766	42791450	GAIN	QTL_ID=22866	Meat_and_Carcass_QTL	trait=Intramuscular fat
CNVR269	5	42708766	42791450	GAIN	QTL_ID=71443	Reproduction_Association	trait=Inhibin level
CNVR270	5	43417275	43490630	LOSS	QTL_ID=22866	Meat_and_Carcass_QTL	trait=Intramuscular fat
CNVR270	5	43417275	43490630	LOSS	QTL_ID=24663	Meat_and_Carcass_Association	trait=Marbling score
CNVR270	5	43417275	43490630	LOSS	QTL_ID=62057	Reproduction_Association	trait=Sperm motility
CNVR270	5	43417275	43490630	LOSS	QTL_ID=71391	Reproduction_Association	trait=Inhibin level
CNVR270	5	43417275	43490630	LOSS	QTL_ID=71392	Reproduction_Association	trait=Inhibin level
CNVR270	5	43417275	43490630	LOSS	QTL_ID=71429	Reproduction_Association	trait=Inhibin level
CNVR271	5	44446536	44531136	LOSS	QTL_ID=22866	Meat_and_Carcass_QTL	trait=Intramuscular fat
CNVR272	5	45234390	45395358	LOSS	QTL_ID=138717	Reproduction_Association	trait=Scrotal circumference
CNVR272	5	45234390	45395358	LOSS	QTL_ID=138718	Reproduction_Association	trait=Scrotal circumference
CNVR272	5	45234390	45395358	LOSS	QTL_ID=138719	Reproduction_Association	trait=Scrotal circumference
CNVR272	5	45234390	45395358	LOSS	QTL_ID=138720	Reproduction_Association	trait=Scrotal circumference
CNVR272	5	45234390	45395358	LOSS	QTL_ID=138721	Reproduction_Association	trait=Scrotal circumference
CNVR272	5	45234390	45395358	LOSS	QTL_ID=138722	Reproduction_Association	trait=Scrotal circumference
CNVR272	5	45234390	45395358	LOSS	QTL_ID=138723	Reproduction_Association	trait=Scrotal circumference
CNVR272	5	45234390	45395358	LOSS	QTL_ID=138724	Reproduction_Association	trait=Scrotal circumference
CNVR272	5	45234390	45395358	LOSS	QTL_ID=138725	Reproduction_Association	trait=Scrotal circumference
CNVR272	5	45234390	45395358	LOSS	QTL_ID=138726	Reproduction_Association	trait=Scrotal circumference
CNVR272	5	45234390	45395358	LOSS	QTL_ID=138727	Reproduction_Association	trait=Scrotal circumference
CNVR272	5	45234390	45395358	LOSS	QTL_ID=138728	Reproduction_Association	trait=Scrotal circumference
CNVR272	5	45234390	45395358	LOSS	QTL_ID=138729	Reproduction_Association	trait=Scrotal circumference
CNVR272	5	45234390	45395358	LOSS	QTL_ID=138730	Reproduction_Association	trait=Scrotal circumference
CNVR272	5	45234390	45395358	LOSS	QTL_ID=138731	Reproduction_Association	trait=Scrotal circumference
CNVR272	5	45234390	45395358	LOSS	QTL_ID=138732	Reproduction_Association	trait=Scrotal circumference
CNVR272	5	45234390	45395358	LOSS	QTL_ID=138733	Reproduction_Association	trait=Scrotal circumference
CNVR272	5	45234390	45395358	LOSS	QTL_ID=138734	Reproduction_Association	trait=Scrotal circumference
CNVR272	5	45234390	45395358	LOSS	QTL_ID=138735	Reproduction_Association	trait=Scrotal circumference
CNVR272	5	45234390	45395358	LOSS	QTL_ID=138736	Reproduction_Association	trait=Scrotal circumference
CNVR272	5	45234390	45395358	LOSS	QTL_ID=138737	Reproduction_Association	trait=Scrotal circumference
CNVR272	5	45234390	45395358	LOSS	QTL_ID=138738	Reproduction_Association	trait=Scrotal circumference
CNVR272	5	45234390	45395358	LOSS	QTL_ID=138764	Reproduction_Association	trait=Scrotal circumference
CNVR272	5	45234390	45395358	LOSS	QTL_ID=138765	Reproduction_Association	trait=Scrotal circumference
CNVR272	5	45234390	45395358	LOSS	QTL_ID=138766	Reproduction_Association	trait=Scrotal circumference
CNVR272	5	45234390	45395358	LOSS	QTL_ID=138767	Reproduction_Association	trait=Scrotal circumference
CNVR272	5	45234390	45395358	LOSS	QTL_ID=138768	Reproduction_Association	trait=Scrotal circumference
CNVR272	5	45234390	45395358	LOSS	QTL_ID=138774	Reproduction_Association	trait=Scrotal circumference
CNVR272	5	45234390	45395358	LOSS	QTL_ID=138775	Reproduction_Association	trait=Scrotal circumference
CNVR272	5	45234390	45395358	LOSS	QTL_ID=138776	Reproduction_Association	trait=Scrotal circumference
CNVR272	5	45234390	45395358	LOSS	QTL_ID=138777	Reproduction_Association	trait=Scrotal circumference
CNVR272	5	45234390	45395358	LOSS	QTL_ID=138778	Reproduction_Association	trait=Scrotal circumference
CNVR272	5	45234390	45395358	LOSS	QTL_ID=138779	Reproduction_Association	trait=Scrotal circumference
CNVR272	5	45234390	45395358	LOSS	QTL_ID=138780	Reproduction_Association	trait=Scrotal circumference
CNVR272	5	45234390	45395358	LOSS	QTL_ID=138781	Reproduction_Association	trait=Scrotal circumference
CNVR272	5	45234390	45395358	LOSS	QTL_ID=138782	Reproduction_Association	trait=Scrotal circumference
CNVR272	5	45234390	45395358	LOSS	QTL_ID=138783	Reproduction_Association	trait=Scrotal circumference
CNVR272	5	45234390	45395358	LOSS	QTL_ID=138784	Reproduction_Association	trait=Scrotal circumference
CNVR272	5	45234390	45395358	LOSS	QTL_ID=138785	Reproduction_Association	trait=Scrotal circumference
CNVR272	5	45234390	45395358	LOSS	QTL_ID=138786	Reproduction_Association	trait=Scrotal circumference
CNVR272	5	45234390	45395358	LOSS	QTL_ID=138787	Reproduction_Association	trait=Scrotal circumference
CNVR272	5	45234390	45395358	LOSS	QTL_ID=138788	Reproduction_Association	trait=Scrotal circumference
CNVR272	5	45234390	45395358	LOSS	QTL_ID=138789	Reproduction_Association	trait=Scrotal circumference
CNVR272	5	45234390	45395358	LOSS	QTL_ID=138790	Reproduction_Association	trait=Scrotal circumference
CNVR272	5	45234390	45395358	LOSS	QTL_ID=138791	Reproduction_Association	trait=Scrotal circumference
CNVR272	5	45234390	45395358	LOSS	QTL_ID=138961	Reproduction_Association	trait=Scrotal circumference
CNVR272	5	45234390	45395358	LOSS	QTL_ID=138962	Reproduction_Association	trait=Scrotal circumference
CNVR272	5	45234390	45395358	LOSS	QTL_ID=138963	Reproduction_Association	trait=Scrotal circumference
CNVR272	5	45234390	45395358	LOSS	QTL_ID=138964	Reproduction_Association	trait=Scrotal circumference
CNVR272	5	45234390	45395358	LOSS	QTL_ID=138965	Reproduction_Association	trait=Scrotal circumference
CNVR272	5	45234390	45395358	LOSS	QTL_ID=138966	Reproduction_Association	trait=Scrotal circumference
CNVR272	5	45234390	45395358	LOSS	QTL_ID=138967	Reproduction_Association	trait=Scrotal circumference
CNVR272	5	45234390	45395358	LOSS	QTL_ID=138968	Reproduction_Association	trait=Scrotal circumference
CNVR272	5	45234390	45395358	LOSS	QTL_ID=138969	Reproduction_Association	trait=Scrotal circumference
CNVR272	5	45234390	45395358	LOSS	QTL_ID=22866	Meat_and_Carcass_QTL	trait=Intramuscular fat
CNVR272	5	45234390	45395358	LOSS	QTL_ID=24564	Reproduction_Association	trait=Calving ease
CNVR273	5	45545884	45753061	LOSS	QTL_ID=137188	Exterior_Association	trait=Udder cleft
CNVR273	5	45545884	45753061	LOSS	QTL_ID=22866	Meat_and_Carcass_QTL	trait=Intramuscular fat
CNVR273	5	45545884	45753061	LOSS	QTL_ID=24564	Reproduction_Association	trait=Calving ease
CNVR273	5	45545884	45753061	LOSS	QTL_ID=40916	Milk_Association	trait=Milk fat yield
CNVR273	5	45545884	45753061	LOSS	QTL_ID=40917	Production_Association	trait=Net merit
CNVR273	5	45545884	45753061	LOSS	QTL_ID=40918	Exterior_Association	trait=Rump angle
CNVR273	5	45545884	45753061	LOSS	QTL_ID=40919	Reproduction_Association	trait=Calving ease
CNVR273	5	45545884	45753061	LOSS	QTL_ID=40920	Exterior_Association	trait=Strength
CNVR274	5	47767095	47817817	LOSS	QTL_ID=22757	Production_QTL	trait=Body weight (birth)
CNVR274	5	47767095	47817817	LOSS	QTL_ID=22863	Meat_and_Carcass_QTL	trait=Intramuscular fat
CNVR274	5	47767095	47817817	LOSS	QTL_ID=22864	Meat_and_Carcass_QTL	trait=Intramuscular fat
CNVR274	5	47767095	47817817	LOSS	QTL_ID=22866	Meat_and_Carcass_QTL	trait=Intramuscular fat
CNVR274	5	47767095	47817817	LOSS	QTL_ID=71231	Reproduction_Association	trait=Inhibin level
CNVR275	5	47823696	47968493	LOSS	QTL_ID=138792	Reproduction_Association	trait=Scrotal circumference
CNVR275	5	47823696	47968493	LOSS	QTL_ID=22757	Production_QTL	trait=Body weight (birth)
CNVR275	5	47823696	47968493	LOSS	QTL_ID=22863	Meat_and_Carcass_QTL	trait=Intramuscular fat
CNVR275	5	47823696	47968493	LOSS	QTL_ID=22864	Meat_and_Carcass_QTL	trait=Intramuscular fat
CNVR275	5	47823696	47968493	LOSS	QTL_ID=22866	Meat_and_Carcass_QTL	trait=Intramuscular fat
CNVR275	5	47823696	47968493	LOSS	QTL_ID=61988	Reproduction_Association	trait=Pregnancy rate
CNVR275	5	47823696	47968493	LOSS	QTL_ID=61989	Reproduction_Association	trait=Pregnancy rate
CNVR275	5	47823696	47968493	LOSS	QTL_ID=61990	Reproduction_Association	trait=Pregnancy rate
CNVR275	5	47823696	47968493	LOSS	QTL_ID=71232	Reproduction_Association	trait=Inhibin level
CNVR275	5	47823696	47968493	LOSS	QTL_ID=71233	Reproduction_Association	trait=Inhibin level
CNVR275	5	47823696	47968493	LOSS	QTL_ID=71234	Reproduction_Association	trait=Inhibin level
CNVR275	5	47823696	47968493	LOSS	QTL_ID=71235	Reproduction_Association	trait=Inhibin level
CNVR275	5	47823696	47968493	LOSS	QTL_ID=71250	Reproduction_Association	trait=Inhibin level
CNVR275	5	47823696	47968493	LOSS	QTL_ID=71251	Reproduction_Association	trait=Inhibin level
CNVR275	5	47823696	47968493	LOSS	QTL_ID=71252	Reproduction_Association	trait=Inhibin level
CNVR275	5	47823696	47968493	LOSS	QTL_ID=71253	Reproduction_Association	trait=Inhibin level
CNVR275	5	47823696	47968493	LOSS	QTL_ID=71254	Reproduction_Association	trait=Inhibin level
CNVR275	5	47823696	47968493	LOSS	QTL_ID=71255	Reproduction_Association	trait=Inhibin level
CNVR275	5	47823696	47968493	LOSS	QTL_ID=71256	Reproduction_Association	trait=Inhibin level
CNVR275	5	47823696	47968493	LOSS	QTL_ID=71257	Reproduction_Association	trait=Inhibin level
CNVR276	5	48767206	48960291	LOSS	QTL_ID=138980	Reproduction_Association	trait=Scrotal circumference
CNVR276	5	48767206	48960291	LOSS	QTL_ID=22864	Meat_and_Carcass_QTL	trait=Intramuscular fat
CNVR276	5	48767206	48960291	LOSS	QTL_ID=24524	Production_Association	trait=Body weight (birth)
CNVR276	5	48767206	48960291	LOSS	QTL_ID=24565	Reproduction_Association	trait=Calving ease
CNVR276	5	48767206	48960291	LOSS	QTL_ID=24694	Meat_and_Carcass_Association	trait=Longissimus muscle area
CNVR276	5	48767206	48960291	LOSS	QTL_ID=24695	Meat_and_Carcass_Association	trait=Longissimus muscle area
CNVR277	5	49498171	49630821	LOSS	QTL_ID=106488	Reproduction_QTL	trait=Calving ease (maternal)
CNVR277	5	49498171	49630821	LOSS	QTL_ID=22864	Meat_and_Carcass_QTL	trait=Intramuscular fat
CNVR277	5	49498171	49630821	LOSS	QTL_ID=22867	Meat_and_Carcass_QTL	trait=Intramuscular fat
CNVR277	5	49498171	49630821	LOSS	QTL_ID=24664	Meat_and_Carcass_Association	trait=Marbling score
CNVR277	5	49498171	49630821	LOSS	QTL_ID=30495	Reproduction_QTL	trait=Stillbirth
CNVR277	5	49498171	49630821	LOSS	QTL_ID=71263	Reproduction_Association	trait=Inhibin level
CNVR277	5	49498171	49630821	LOSS	QTL_ID=71264	Reproduction_Association	trait=Inhibin level
CNVR277	5	49498171	49630821	LOSS	QTL_ID=71360	Reproduction_Association	trait=Inhibin level
CNVR277	5	49498171	49630821	LOSS	QTL_ID=71361	Reproduction_Association	trait=Inhibin level
CNVR277	5	49498171	49630821	LOSS	QTL_ID=71362	Reproduction_Association	trait=Inhibin level
CNVR278	5	51265925	51515066	LOSS	QTL_ID=22864	Meat_and_Carcass_QTL	trait=Intramuscular fat
CNVR279	5	53098160	53867659	LOSS	QTL_ID=123980	Milk_QTL	trait=Milk protein yield
CNVR279	5	53098160	53867659	LOSS	QTL_ID=138995	Reproduction_Association	trait=Scrotal circumference
CNVR279	5	53098160	53867659	LOSS	QTL_ID=138996	Reproduction_Association	trait=Scrotal circumference
CNVR279	5	53098160	53867659	LOSS	QTL_ID=138997	Reproduction_Association	trait=Scrotal circumference
CNVR279	5	53098160	53867659	LOSS	QTL_ID=138998	Reproduction_Association	trait=Scrotal circumference
CNVR279	5	53098160	53867659	LOSS	QTL_ID=138999	Reproduction_Association	trait=Scrotal circumference
CNVR279	5	53098160	53867659	LOSS	QTL_ID=15399	Reproduction_Association	trait=Gestation length
CNVR279	5	53098160	53867659	LOSS	QTL_ID=15400	Reproduction_Association	trait=Gestation length
CNVR279	5	53098160	53867659	LOSS	QTL_ID=22864	Meat_and_Carcass_QTL	trait=Intramuscular fat
CNVR279	5	53098160	53867659	LOSS	QTL_ID=67105	Production_Association	trait=Body weight gain
CNVR279	5	53098160	53867659	LOSS	QTL_ID=71506	Reproduction_Association	trait=Inhibin level
CNVR280	5	58376266	58441130	LOSS	QTL_ID=126847	Reproduction_QTL	trait=Calving ease
CNVR280	5	58376266	58441130	LOSS	QTL_ID=126848	Reproduction_QTL	trait=Stillbirth
CNVR280	5	58376266	58441130	LOSS	QTL_ID=22864	Meat_and_Carcass_QTL	trait=Intramuscular fat
CNVR281	5	58444112	58519652	LOSS	QTL_ID=126847	Reproduction_QTL	trait=Calving ease
CNVR281	5	58444112	58519652	LOSS	QTL_ID=126848	Reproduction_QTL	trait=Stillbirth
CNVR281	5	58444112	58519652	LOSS	QTL_ID=22864	Meat_and_Carcass_QTL	trait=Intramuscular fat
CNVR282	5	58671953	58732929	LOSS	QTL_ID=126847	Reproduction_QTL	trait=Calving ease
CNVR282	5	58671953	58732929	LOSS	QTL_ID=126848	Reproduction_QTL	trait=Stillbirth
CNVR282	5	58671953	58732929	LOSS	QTL_ID=22864	Meat_and_Carcass_QTL	trait=Intramuscular fat
CNVR283	5	59496240	59718853	mixed	QTL_ID=126847	Reproduction_QTL	trait=Calving ease
CNVR283	5	59496240	59718853	mixed	QTL_ID=126848	Reproduction_QTL	trait=Stillbirth
CNVR283	5	59496240	59718853	mixed	QTL_ID=146791	Reproduction_Association	trait=Gestation length
CNVR283	5	59496240	59718853	mixed	QTL_ID=146817	Reproduction_Association	trait=Gestation length
CNVR283	5	59496240	59718853	mixed	QTL_ID=22864	Meat_and_Carcass_QTL	trait=Intramuscular fat
CNVR283	5	59496240	59718853	mixed	QTL_ID=25412	Milk_Association	trait=Milk yield (daughter deviation)
CNVR284	5	59905836	59999377	GAIN	QTL_ID=126847	Reproduction_QTL	trait=Calving ease
CNVR284	5	59905836	59999377	GAIN	QTL_ID=126848	Reproduction_QTL	trait=Stillbirth
CNVR284	5	59905836	59999377	GAIN	QTL_ID=22864	Meat_and_Carcass_QTL	trait=Intramuscular fat
CNVR285	5	60318628	60550857	LOSS	QTL_ID=126747	Exterior_Association	trait=Temperament
CNVR285	5	60318628	60550857	LOSS	QTL_ID=126847	Reproduction_QTL	trait=Calving ease
CNVR285	5	60318628	60550857	LOSS	QTL_ID=126848	Reproduction_QTL	trait=Stillbirth
CNVR285	5	60318628	60550857	LOSS	QTL_ID=151119	Reproduction_QTL	trait=Heifer pregnancy
CNVR285	5	60318628	60550857	LOSS	QTL_ID=22864	Meat_and_Carcass_QTL	trait=Intramuscular fat
CNVR286	5	76582910	76758621	LOSS	QTL_ID=106391	Meat_and_Carcass_QTL	trait=Marbling score
CNVR286	5	76582910	76758621	LOSS	QTL_ID=22864	Meat_and_Carcass_QTL	trait=Intramuscular fat
CNVR286	5	76582910	76758621	LOSS	QTL_ID=22884	Meat_and_Carcass_QTL	trait=Fat thickness at the 12th rib
CNVR286	5	76582910	76758621	LOSS	QTL_ID=56572	Milk_QTL	trait=Milk myristic acid content
CNVR286	5	76582910	76758621	LOSS	QTL_ID=56573	Milk_QTL	trait=Milk myristoleic acid content
CNVR287	5	77400065	77634254	LOSS	QTL_ID=22864	Meat_and_Carcass_QTL	trait=Intramuscular fat
CNVR287	5	77400065	77634254	LOSS	QTL_ID=56572	Milk_QTL	trait=Milk myristic acid content
CNVR287	5	77400065	77634254	LOSS	QTL_ID=56573	Milk_QTL	trait=Milk myristoleic acid content
CNVR288	5	79159916	79322625	LOSS	QTL_ID=22864	Meat_and_Carcass_QTL	trait=Intramuscular fat
CNVR288	5	79159916	79322625	LOSS	QTL_ID=56572	Milk_QTL	trait=Milk myristic acid content
CNVR288	5	79159916	79322625	LOSS	QTL_ID=56573	Milk_QTL	trait=Milk myristoleic acid content
CNVR289	5	80534213	80956674	LOSS	QTL_ID=116850	Milk_Association	trait=Milk glycosylated kappa-casein percentage
CNVR289	5	80534213	80956674	LOSS	QTL_ID=22864	Meat_and_Carcass_QTL	trait=Intramuscular fat
CNVR289	5	80534213	80956674	LOSS	QTL_ID=56572	Milk_QTL	trait=Milk myristic acid content
CNVR289	5	80534213	80956674	LOSS	QTL_ID=56573	Milk_QTL	trait=Milk myristoleic acid content
CNVR290	5	81172194	81454655	LOSS	QTL_ID=125838	Health_Association	trait=M. paratuberculosis susceptibility
CNVR290	5	81172194	81454655	LOSS	QTL_ID=22864	Meat_and_Carcass_QTL	trait=Intramuscular fat
CNVR290	5	81172194	81454655	LOSS	QTL_ID=56572	Milk_QTL	trait=Milk myristic acid content
CNVR290	5	81172194	81454655	LOSS	QTL_ID=56573	Milk_QTL	trait=Milk myristoleic acid content
CNVR291	5	81602553	82058992	LOSS	QTL_ID=22864	Meat_and_Carcass_QTL	trait=Intramuscular fat
CNVR291	5	81602553	82058992	LOSS	QTL_ID=36323	Milk_Association	trait=Milk fat percentage (EBV)
CNVR291	5	81602553	82058992	LOSS	QTL_ID=41322	Production_Association	trait=Body depth
CNVR291	5	81602553	82058992	LOSS	QTL_ID=41323	Reproduction_Association	trait=Calving ease (maternal)
CNVR291	5	81602553	82058992	LOSS	QTL_ID=41324	Reproduction_Association	trait=Daughter pregnancy rate
CNVR291	5	81602553	82058992	LOSS	QTL_ID=41325	Exterior_Association	trait=Foot angle
CNVR291	5	81602553	82058992	LOSS	QTL_ID=41326	Exterior_Association	trait=Feet and leg conformation
CNVR291	5	81602553	82058992	LOSS	QTL_ID=41327	Milk_Association	trait=Milk fat percentage
CNVR291	5	81602553	82058992	LOSS	QTL_ID=41328	Production_Association	trait=PTA type
CNVR291	5	81602553	82058992	LOSS	QTL_ID=41329	Exterior_Association	trait=Teat placement - front
CNVR291	5	81602553	82058992	LOSS	QTL_ID=41330	Exterior_Association	trait=Udder attachment
CNVR291	5	81602553	82058992	LOSS	QTL_ID=41331	Milk_Association	trait=Milk fat yield
CNVR291	5	81602553	82058992	LOSS	QTL_ID=41332	Production_Association	trait=Net merit
CNVR291	5	81602553	82058992	LOSS	QTL_ID=41333	Production_Association	trait=Length of productive life
CNVR291	5	81602553	82058992	LOSS	QTL_ID=41334	Milk_Association	trait=Milk protein percentage
CNVR291	5	81602553	82058992	LOSS	QTL_ID=41335	Milk_Association	trait=Milk protein yield
CNVR291	5	81602553	82058992	LOSS	QTL_ID=41336	Exterior_Association	trait=Rear leg placement - rear view
CNVR291	5	81602553	82058992	LOSS	QTL_ID=41337	Production_Association	trait=Rump width
CNVR291	5	81602553	82058992	LOSS	QTL_ID=41338	Reproduction_Association	trait=Calving ease
CNVR291	5	81602553	82058992	LOSS	QTL_ID=41339	Reproduction_Association	trait=Stillbirth
CNVR291	5	81602553	82058992	LOSS	QTL_ID=41340	Exterior_Association	trait=Stature
CNVR291	5	81602553	82058992	LOSS	QTL_ID=41341	Exterior_Association	trait=Strength
CNVR291	5	81602553	82058992	LOSS	QTL_ID=41342	Exterior_Association	trait=Teat length
CNVR291	5	81602553	82058992	LOSS	QTL_ID=41343	Exterior_Association	trait=Udder depth
CNVR291	5	81602553	82058992	LOSS	QTL_ID=56572	Milk_QTL	trait=Milk myristic acid content
CNVR291	5	81602553	82058992	LOSS	QTL_ID=56573	Milk_QTL	trait=Milk myristoleic acid content
CNVR292	5	82874507	82944314	LOSS	QTL_ID=22864	Meat_and_Carcass_QTL	trait=Intramuscular fat
CNVR292	5	82874507	82944314	LOSS	QTL_ID=56572	Milk_QTL	trait=Milk myristic acid content
CNVR292	5	82874507	82944314	LOSS	QTL_ID=56573	Milk_QTL	trait=Milk myristoleic acid content
CNVR293	5	86575839	86969712	LOSS	QTL_ID=156675	Milk_QTL	trait=Milk protein yield
CNVR293	5	86575839	86969712	LOSS	QTL_ID=22864	Meat_and_Carcass_QTL	trait=Intramuscular fat
CNVR293	5	86575839	86969712	LOSS	QTL_ID=56572	Milk_QTL	trait=Milk myristic acid content
CNVR293	5	86575839	86969712	LOSS	QTL_ID=56573	Milk_QTL	trait=Milk myristoleic acid content
CNVR293	5	86575839	86969712	LOSS	QTL_ID=57296	Health_QTL	trait=Clinical mastitis
CNVR293	5	86575839	86969712	LOSS	QTL_ID=69589	Milk_Association	trait=Milk iron content
CNVR293	5	86575839	86969712	LOSS	QTL_ID=69590	Milk_Association	trait=Milk iron content
CNVR293	5	86575839	86969712	LOSS	QTL_ID=69591	Milk_Association	trait=Milk iron content
CNVR293	5	86575839	86969712	LOSS	QTL_ID=69592	Milk_Association	trait=Milk iron content
CNVR293	5	86575839	86969712	LOSS	QTL_ID=69593	Milk_Association	trait=Milk iron content
CNVR293	5	86575839	86969712	LOSS	QTL_ID=69594	Milk_Association	trait=Milk iron content
CNVR293	5	86575839	86969712	LOSS	QTL_ID=69595	Milk_Association	trait=Milk iron content
CNVR293	5	86575839	86969712	LOSS	QTL_ID=69596	Milk_Association	trait=Milk iron content
CNVR293	5	86575839	86969712	LOSS	QTL_ID=69597	Milk_Association	trait=Milk iron content
CNVR293	5	86575839	86969712	LOSS	QTL_ID=69598	Milk_Association	trait=Milk iron content
CNVR293	5	86575839	86969712	LOSS	QTL_ID=69599	Milk_Association	trait=Milk iron content
CNVR294	5	89775436	89831423	LOSS	QTL_ID=126851	Reproduction_QTL	trait=Interval to first estrus after calving
CNVR294	5	89775436	89831423	LOSS	QTL_ID=150035	Milk_Association	trait=Milk fat percentage
CNVR294	5	89775436	89831423	LOSS	QTL_ID=150165	Milk_Association	trait=Milk fat percentage
CNVR294	5	89775436	89831423	LOSS	QTL_ID=22864	Meat_and_Carcass_QTL	trait=Intramuscular fat
CNVR294	5	89775436	89831423	LOSS	QTL_ID=56572	Milk_QTL	trait=Milk myristic acid content
CNVR294	5	89775436	89831423	LOSS	QTL_ID=56573	Milk_QTL	trait=Milk myristoleic acid content
CNVR294	5	89775436	89831423	LOSS	QTL_ID=57418	Health_QTL	trait=Body temperature
CNVR295	5	92409041	92527538	LOSS	QTL_ID=100000	Milk_Association	trait=Milk fat yield
CNVR295	5	92409041	92527538	LOSS	QTL_ID=100001	Milk_Association	trait=Milk fat yield
CNVR295	5	92409041	92527538	LOSS	QTL_ID=100027	Milk_Association	trait=Milk fat yield
CNVR295	5	92409041	92527538	LOSS	QTL_ID=100036	Milk_Association	trait=Milk fat yield
CNVR295	5	92409041	92527538	LOSS	QTL_ID=100043	Milk_Association	trait=Milk fat yield
CNVR295	5	92409041	92527538	LOSS	QTL_ID=100048	Milk_Association	trait=Milk fat yield
CNVR295	5	92409041	92527538	LOSS	QTL_ID=100065	Milk_Association	trait=Milk fat yield
CNVR295	5	92409041	92527538	LOSS	QTL_ID=100072	Milk_Association	trait=Milk fat yield
CNVR295	5	92409041	92527538	LOSS	QTL_ID=100558	Milk_Association	trait=Milk fat yield
CNVR295	5	92409041	92527538	LOSS	QTL_ID=100853	Milk_Association	trait=Milk fat yield
CNVR295	5	92409041	92527538	LOSS	QTL_ID=100892	Milk_Association	trait=Milk fat yield
CNVR295	5	92409041	92527538	LOSS	QTL_ID=100893	Milk_Association	trait=Milk fat yield
CNVR295	5	92409041	92527538	LOSS	QTL_ID=100895	Milk_Association	trait=Milk fat yield
CNVR295	5	92409041	92527538	LOSS	QTL_ID=100915	Milk_Association	trait=Milk fat yield
CNVR295	5	92409041	92527538	LOSS	QTL_ID=100921	Milk_Association	trait=Milk fat yield
CNVR295	5	92409041	92527538	LOSS	QTL_ID=100923	Milk_Association	trait=Milk fat yield
CNVR295	5	92409041	92527538	LOSS	QTL_ID=100927	Milk_Association	trait=Milk fat yield
CNVR295	5	92409041	92527538	LOSS	QTL_ID=100931	Milk_Association	trait=Milk fat yield
CNVR295	5	92409041	92527538	LOSS	QTL_ID=100943	Milk_Association	trait=Milk fat yield
CNVR295	5	92409041	92527538	LOSS	QTL_ID=100947	Milk_Association	trait=Milk fat yield
CNVR295	5	92409041	92527538	LOSS	QTL_ID=102979	Milk_Association	trait=Milk fat yield
CNVR295	5	92409041	92527538	LOSS	QTL_ID=102993	Milk_Association	trait=Milk fat yield
CNVR295	5	92409041	92527538	LOSS	QTL_ID=102994	Milk_Association	trait=Milk fat yield
CNVR295	5	92409041	92527538	LOSS	QTL_ID=102995	Milk_Association	trait=Milk fat yield
CNVR295	5	92409041	92527538	LOSS	QTL_ID=102996	Milk_Association	trait=Milk fat yield
CNVR295	5	92409041	92527538	LOSS	QTL_ID=102997	Milk_Association	trait=Milk fat yield
CNVR295	5	92409041	92527538	LOSS	QTL_ID=103029	Milk_Association	trait=Milk fat yield
CNVR295	5	92409041	92527538	LOSS	QTL_ID=103030	Milk_Association	trait=Milk fat yield
CNVR295	5	92409041	92527538	LOSS	QTL_ID=103031	Milk_Association	trait=Milk fat yield
CNVR295	5	92409041	92527538	LOSS	QTL_ID=103076	Milk_Association	trait=Milk fat yield
CNVR295	5	92409041	92527538	LOSS	QTL_ID=103094	Milk_Association	trait=Milk fat yield
CNVR295	5	92409041	92527538	LOSS	QTL_ID=103190	Milk_Association	trait=Milk fat yield
CNVR295	5	92409041	92527538	LOSS	QTL_ID=103220	Milk_Association	trait=Milk fat yield
CNVR295	5	92409041	92527538	LOSS	QTL_ID=103221	Milk_Association	trait=Milk fat yield
CNVR295	5	92409041	92527538	LOSS	QTL_ID=103222	Milk_Association	trait=Milk fat yield
CNVR295	5	92409041	92527538	LOSS	QTL_ID=103223	Milk_Association	trait=Milk fat yield
CNVR295	5	92409041	92527538	LOSS	QTL_ID=103224	Milk_Association	trait=Milk fat yield
CNVR295	5	92409041	92527538	LOSS	QTL_ID=103225	Milk_Association	trait=Milk fat yield
CNVR295	5	92409041	92527538	LOSS	QTL_ID=103971	Milk_Association	trait=Milk fat percentage
CNVR295	5	92409041	92527538	LOSS	QTL_ID=103975	Milk_Association	trait=Milk fat percentage
CNVR295	5	92409041	92527538	LOSS	QTL_ID=103976	Milk_Association	trait=Milk fat percentage
CNVR295	5	92409041	92527538	LOSS	QTL_ID=103977	Milk_Association	trait=Milk fat percentage
CNVR295	5	92409041	92527538	LOSS	QTL_ID=103978	Milk_Association	trait=Milk fat percentage
CNVR295	5	92409041	92527538	LOSS	QTL_ID=103979	Milk_Association	trait=Milk fat percentage
CNVR295	5	92409041	92527538	LOSS	QTL_ID=104086	Milk_Association	trait=Milk fat percentage
CNVR295	5	92409041	92527538	LOSS	QTL_ID=104168	Milk_Association	trait=Milk fat percentage
CNVR295	5	92409041	92527538	LOSS	QTL_ID=104169	Milk_Association	trait=Milk fat percentage
CNVR295	5	92409041	92527538	LOSS	QTL_ID=104170	Milk_Association	trait=Milk fat percentage
CNVR295	5	92409041	92527538	LOSS	QTL_ID=104329	Milk_Association	trait=Milk fat percentage
CNVR295	5	92409041	92527538	LOSS	QTL_ID=104574	Milk_Association	trait=Milk fat percentage
CNVR295	5	92409041	92527538	LOSS	QTL_ID=106526	Milk_QTL	trait=Milk yield
CNVR295	5	92409041	92527538	LOSS	QTL_ID=126275	Milk_Association	trait=Milk trans-10-Octadecenoic acid content
CNVR295	5	92409041	92527538	LOSS	QTL_ID=126336	Milk_Association	trait=Milk conjugated linoleic acid content
CNVR295	5	92409041	92527538	LOSS	QTL_ID=126851	Reproduction_QTL	trait=Interval to first estrus after calving
CNVR295	5	92409041	92527538	LOSS	QTL_ID=135378	Milk_QTL	trait=Milk fat yield
CNVR295	5	92409041	92527538	LOSS	QTL_ID=149168	Milk_Association	trait=Milk fat percentage
CNVR295	5	92409041	92527538	LOSS	QTL_ID=149754	Milk_Association	trait=Milk fat percentage
CNVR295	5	92409041	92527538	LOSS	QTL_ID=150382	Milk_Association	trait=Milk fat percentage
CNVR295	5	92409041	92527538	LOSS	QTL_ID=150544	Milk_Association	trait=Milk fat percentage
CNVR295	5	92409041	92527538	LOSS	QTL_ID=56572	Milk_QTL	trait=Milk myristic acid content
CNVR295	5	92409041	92527538	LOSS	QTL_ID=56573	Milk_QTL	trait=Milk myristoleic acid content
CNVR295	5	92409041	92527538	LOSS	QTL_ID=56597	Milk_QTL	trait=Milk caproic acid content
CNVR295	5	92409041	92527538	LOSS	QTL_ID=56598	Milk_QTL	trait=Milk caprylic acid content
CNVR295	5	92409041	92527538	LOSS	QTL_ID=56599	Milk_QTL	trait=Milk capric acid content
CNVR295	5	92409041	92527538	LOSS	QTL_ID=56600	Milk_QTL	trait=Milk myristic acid content
CNVR295	5	92409041	92527538	LOSS	QTL_ID=56601	Milk_QTL	trait=Milk decenoic acid content
CNVR295	5	92409041	92527538	LOSS	QTL_ID=56602	Milk_QTL	trait=Milk myristoleic acid content
CNVR295	5	92409041	92527538	LOSS	QTL_ID=56603	Milk_QTL	trait=Milk palmitoleic acid content
CNVR295	5	92409041	92527538	LOSS	QTL_ID=56604	Milk_QTL	trait=Milk oleic acid content
CNVR295	5	92409041	92527538	LOSS	QTL_ID=99559	Milk_Association	trait=Milk fat yield
CNVR295	5	92409041	92527538	LOSS	QTL_ID=99573	Milk_Association	trait=Milk fat yield
CNVR295	5	92409041	92527538	LOSS	QTL_ID=99603	Milk_Association	trait=Milk fat yield
CNVR295	5	92409041	92527538	LOSS	QTL_ID=99693	Milk_Association	trait=Milk fat yield
CNVR295	5	92409041	92527538	LOSS	QTL_ID=99792	Milk_Association	trait=Milk fat yield
CNVR295	5	92409041	92527538	LOSS	QTL_ID=99884	Milk_Association	trait=Milk fat yield
CNVR295	5	92409041	92527538	LOSS	QTL_ID=99885	Milk_Association	trait=Milk fat yield
CNVR295	5	92409041	92527538	LOSS	QTL_ID=99942	Milk_Association	trait=Milk fat yield
CNVR295	5	92409041	92527538	LOSS	QTL_ID=99954	Milk_Association	trait=Milk fat yield
CNVR295	5	92409041	92527538	LOSS	QTL_ID=99958	Milk_Association	trait=Milk fat yield
CNVR295	5	92409041	92527538	LOSS	QTL_ID=99965	Milk_Association	trait=Milk fat yield
CNVR295	5	92409041	92527538	LOSS	QTL_ID=99968	Milk_Association	trait=Milk fat yield
CNVR295	5	92409041	92527538	LOSS	QTL_ID=99969	Milk_Association	trait=Milk fat yield
CNVR295	5	92409041	92527538	LOSS	QTL_ID=99972	Milk_Association	trait=Milk fat yield
CNVR295	5	92409041	92527538	LOSS	QTL_ID=99986	Milk_Association	trait=Milk fat yield
CNVR295	5	92409041	92527538	LOSS	QTL_ID=99990	Milk_Association	trait=Milk fat yield
CNVR295	5	92409041	92527538	LOSS	QTL_ID=99999	Milk_Association	trait=Milk fat yield
CNVR296	5	93226590	93390859	LOSS	QTL_ID=102829	Milk_Association	trait=Milk fat yield
CNVR296	5	93226590	93390859	LOSS	QTL_ID=102832	Milk_Association	trait=Milk fat yield
CNVR296	5	93226590	93390859	LOSS	QTL_ID=102833	Milk_Association	trait=Milk fat yield
CNVR296	5	93226590	93390859	LOSS	QTL_ID=102866	Milk_Association	trait=Milk fat yield
CNVR296	5	93226590	93390859	LOSS	QTL_ID=102867	Milk_Association	trait=Milk fat yield
CNVR296	5	93226590	93390859	LOSS	QTL_ID=102874	Milk_Association	trait=Milk fat yield
CNVR296	5	93226590	93390859	LOSS	QTL_ID=102875	Milk_Association	trait=Milk fat yield
CNVR296	5	93226590	93390859	LOSS	QTL_ID=102911	Milk_Association	trait=Milk fat yield
CNVR296	5	93226590	93390859	LOSS	QTL_ID=102912	Milk_Association	trait=Milk fat yield
CNVR296	5	93226590	93390859	LOSS	QTL_ID=102913	Milk_Association	trait=Milk fat yield
CNVR296	5	93226590	93390859	LOSS	QTL_ID=102953	Milk_Association	trait=Milk fat yield
CNVR296	5	93226590	93390859	LOSS	QTL_ID=102954	Milk_Association	trait=Milk fat yield
CNVR296	5	93226590	93390859	LOSS	QTL_ID=102955	Milk_Association	trait=Milk fat yield
CNVR296	5	93226590	93390859	LOSS	QTL_ID=102956	Milk_Association	trait=Milk fat yield
CNVR296	5	93226590	93390859	LOSS	QTL_ID=102957	Milk_Association	trait=Milk fat yield
CNVR296	5	93226590	93390859	LOSS	QTL_ID=102970	Milk_Association	trait=Milk fat yield
CNVR296	5	93226590	93390859	LOSS	QTL_ID=103118	Milk_Association	trait=Milk fat yield
CNVR296	5	93226590	93390859	LOSS	QTL_ID=103860	Milk_Association	trait=Milk fat percentage
CNVR296	5	93226590	93390859	LOSS	QTL_ID=103877	Milk_Association	trait=Milk fat percentage
CNVR296	5	93226590	93390859	LOSS	QTL_ID=103878	Milk_Association	trait=Milk fat percentage
CNVR296	5	93226590	93390859	LOSS	QTL_ID=103957	Milk_Association	trait=Milk fat percentage
CNVR296	5	93226590	93390859	LOSS	QTL_ID=103958	Milk_Association	trait=Milk fat percentage
CNVR296	5	93226590	93390859	LOSS	QTL_ID=103959	Milk_Association	trait=Milk fat percentage
CNVR296	5	93226590	93390859	LOSS	QTL_ID=103967	Milk_Association	trait=Milk fat percentage
CNVR296	5	93226590	93390859	LOSS	QTL_ID=103968	Milk_Association	trait=Milk fat percentage
CNVR296	5	93226590	93390859	LOSS	QTL_ID=103972	Milk_Association	trait=Milk fat percentage
CNVR296	5	93226590	93390859	LOSS	QTL_ID=103973	Milk_Association	trait=Milk fat percentage
CNVR296	5	93226590	93390859	LOSS	QTL_ID=104048	Milk_Association	trait=Milk fat percentage
CNVR296	5	93226590	93390859	LOSS	QTL_ID=104049	Milk_Association	trait=Milk fat percentage
CNVR296	5	93226590	93390859	LOSS	QTL_ID=104050	Milk_Association	trait=Milk fat percentage
CNVR296	5	93226590	93390859	LOSS	QTL_ID=104051	Milk_Association	trait=Milk fat percentage
CNVR296	5	93226590	93390859	LOSS	QTL_ID=104052	Milk_Association	trait=Milk fat percentage
CNVR296	5	93226590	93390859	LOSS	QTL_ID=104132	Milk_Association	trait=Milk fat percentage
CNVR296	5	93226590	93390859	LOSS	QTL_ID=104490	Milk_Association	trait=Milk fat percentage
CNVR296	5	93226590	93390859	LOSS	QTL_ID=104545	Milk_Association	trait=Milk fat percentage
CNVR296	5	93226590	93390859	LOSS	QTL_ID=126851	Reproduction_QTL	trait=Interval to first estrus after calving
CNVR296	5	93226590	93390859	LOSS	QTL_ID=135378	Milk_QTL	trait=Milk fat yield
CNVR296	5	93226590	93390859	LOSS	QTL_ID=139837	Milk_Association	trait=Milk fat yield
CNVR296	5	93226590	93390859	LOSS	QTL_ID=139838	Milk_Association	trait=Milk fat yield
CNVR296	5	93226590	93390859	LOSS	QTL_ID=148462	Milk_Association	trait=Milk fat percentage
CNVR296	5	93226590	93390859	LOSS	QTL_ID=148471	Milk_Association	trait=Milk fat percentage
CNVR296	5	93226590	93390859	LOSS	QTL_ID=148550	Milk_Association	trait=Milk fat percentage
CNVR296	5	93226590	93390859	LOSS	QTL_ID=148627	Milk_Association	trait=Milk fat percentage
CNVR296	5	93226590	93390859	LOSS	QTL_ID=148720	Milk_Association	trait=Milk fat percentage
CNVR296	5	93226590	93390859	LOSS	QTL_ID=148777	Milk_Association	trait=Milk fat percentage
CNVR296	5	93226590	93390859	LOSS	QTL_ID=148880	Milk_Association	trait=Milk fat percentage
CNVR296	5	93226590	93390859	LOSS	QTL_ID=149040	Milk_Association	trait=Milk fat percentage
CNVR296	5	93226590	93390859	LOSS	QTL_ID=149092	Milk_Association	trait=Milk fat percentage
CNVR296	5	93226590	93390859	LOSS	QTL_ID=149267	Milk_Association	trait=Milk fat percentage
CNVR296	5	93226590	93390859	LOSS	QTL_ID=149313	Milk_Association	trait=Milk fat percentage
CNVR296	5	93226590	93390859	LOSS	QTL_ID=149446	Milk_Association	trait=Milk fat percentage
CNVR296	5	93226590	93390859	LOSS	QTL_ID=149640	Milk_Association	trait=Milk fat percentage
CNVR296	5	93226590	93390859	LOSS	QTL_ID=149730	Milk_Association	trait=Milk fat percentage
CNVR296	5	93226590	93390859	LOSS	QTL_ID=149763	Milk_Association	trait=Milk fat percentage
CNVR296	5	93226590	93390859	LOSS	QTL_ID=149766	Milk_Association	trait=Milk fat percentage
CNVR296	5	93226590	93390859	LOSS	QTL_ID=149854	Milk_Association	trait=Milk fat percentage
CNVR296	5	93226590	93390859	LOSS	QTL_ID=149898	Milk_Association	trait=Milk fat percentage
CNVR296	5	93226590	93390859	LOSS	QTL_ID=149987	Milk_Association	trait=Milk fat percentage
CNVR296	5	93226590	93390859	LOSS	QTL_ID=150007	Milk_Association	trait=Milk fat percentage
CNVR296	5	93226590	93390859	LOSS	QTL_ID=150077	Milk_Association	trait=Milk fat percentage
CNVR296	5	93226590	93390859	LOSS	QTL_ID=150169	Milk_Association	trait=Milk fat percentage
CNVR296	5	93226590	93390859	LOSS	QTL_ID=150176	Milk_Association	trait=Milk fat percentage
CNVR296	5	93226590	93390859	LOSS	QTL_ID=150210	Milk_Association	trait=Milk fat percentage
CNVR296	5	93226590	93390859	LOSS	QTL_ID=150236	Milk_Association	trait=Milk fat percentage
CNVR296	5	93226590	93390859	LOSS	QTL_ID=150240	Milk_Association	trait=Milk fat percentage
CNVR296	5	93226590	93390859	LOSS	QTL_ID=150265	Milk_Association	trait=Milk fat percentage
CNVR296	5	93226590	93390859	LOSS	QTL_ID=150273	Milk_Association	trait=Milk fat percentage
CNVR296	5	93226590	93390859	LOSS	QTL_ID=150318	Milk_Association	trait=Milk fat percentage
CNVR296	5	93226590	93390859	LOSS	QTL_ID=150348	Milk_Association	trait=Milk fat percentage
CNVR296	5	93226590	93390859	LOSS	QTL_ID=150612	Milk_Association	trait=Milk fat percentage
CNVR296	5	93226590	93390859	LOSS	QTL_ID=56572	Milk_QTL	trait=Milk myristic acid content
CNVR296	5	93226590	93390859	LOSS	QTL_ID=56573	Milk_QTL	trait=Milk myristoleic acid content
CNVR296	5	93226590	93390859	LOSS	QTL_ID=56597	Milk_QTL	trait=Milk caproic acid content
CNVR296	5	93226590	93390859	LOSS	QTL_ID=56598	Milk_QTL	trait=Milk caprylic acid content
CNVR296	5	93226590	93390859	LOSS	QTL_ID=56599	Milk_QTL	trait=Milk capric acid content
CNVR296	5	93226590	93390859	LOSS	QTL_ID=56600	Milk_QTL	trait=Milk myristic acid content
CNVR296	5	93226590	93390859	LOSS	QTL_ID=56601	Milk_QTL	trait=Milk decenoic acid content
CNVR296	5	93226590	93390859	LOSS	QTL_ID=56602	Milk_QTL	trait=Milk myristoleic acid content
CNVR296	5	93226590	93390859	LOSS	QTL_ID=56603	Milk_QTL	trait=Milk palmitoleic acid content
CNVR296	5	93226590	93390859	LOSS	QTL_ID=56604	Milk_QTL	trait=Milk oleic acid content
CNVR297	5	99101931	99217227	LOSS	QTL_ID=139871	Production_QTL	trait=Young stock survival
CNVR297	5	99101931	99217227	LOSS	QTL_ID=20762	Meat_and_Carcass_QTL	trait=Shear force
CNVR297	5	99101931	99217227	LOSS	QTL_ID=56597	Milk_QTL	trait=Milk caproic acid content
CNVR297	5	99101931	99217227	LOSS	QTL_ID=56598	Milk_QTL	trait=Milk caprylic acid content
CNVR297	5	99101931	99217227	LOSS	QTL_ID=56599	Milk_QTL	trait=Milk capric acid content
CNVR297	5	99101931	99217227	LOSS	QTL_ID=56600	Milk_QTL	trait=Milk myristic acid content
CNVR297	5	99101931	99217227	LOSS	QTL_ID=56601	Milk_QTL	trait=Milk decenoic acid content
CNVR297	5	99101931	99217227	LOSS	QTL_ID=56602	Milk_QTL	trait=Milk myristoleic acid content
CNVR297	5	99101931	99217227	LOSS	QTL_ID=56603	Milk_QTL	trait=Milk palmitoleic acid content
CNVR297	5	99101931	99217227	LOSS	QTL_ID=56604	Milk_QTL	trait=Milk oleic acid content
CNVR298	5	99926052	100129380	LOSS	QTL_ID=20762	Meat_and_Carcass_QTL	trait=Shear force
CNVR298	5	99926052	100129380	LOSS	QTL_ID=56597	Milk_QTL	trait=Milk caproic acid content
CNVR298	5	99926052	100129380	LOSS	QTL_ID=56598	Milk_QTL	trait=Milk caprylic acid content
CNVR298	5	99926052	100129380	LOSS	QTL_ID=56599	Milk_QTL	trait=Milk capric acid content
CNVR298	5	99926052	100129380	LOSS	QTL_ID=56600	Milk_QTL	trait=Milk myristic acid content
CNVR298	5	99926052	100129380	LOSS	QTL_ID=56601	Milk_QTL	trait=Milk decenoic acid content
CNVR298	5	99926052	100129380	LOSS	QTL_ID=56602	Milk_QTL	trait=Milk myristoleic acid content
CNVR298	5	99926052	100129380	LOSS	QTL_ID=56603	Milk_QTL	trait=Milk palmitoleic acid content
CNVR298	5	99926052	100129380	LOSS	QTL_ID=56604	Milk_QTL	trait=Milk oleic acid content
CNVR299	5	100285586	100532165	LOSS	QTL_ID=103159	Milk_Association	trait=Milk fat yield
CNVR299	5	100285586	100532165	LOSS	QTL_ID=103306	Milk_Association	trait=Milk fat yield
CNVR299	5	100285586	100532165	LOSS	QTL_ID=103307	Milk_Association	trait=Milk fat yield
CNVR299	5	100285586	100532165	LOSS	QTL_ID=20762	Meat_and_Carcass_QTL	trait=Shear force
CNVR299	5	100285586	100532165	LOSS	QTL_ID=27027	Milk_Association	trait=Milk fat percentage
CNVR299	5	100285586	100532165	LOSS	QTL_ID=31203	Health_Association	trait=M. paratuberculosis susceptibility
CNVR299	5	100285586	100532165	LOSS	QTL_ID=56574	Milk_QTL	trait=Milk myristic acid content
CNVR299	5	100285586	100532165	LOSS	QTL_ID=56575	Milk_QTL	trait=Milk palmitoleic acid content
CNVR299	5	100285586	100532165	LOSS	QTL_ID=56597	Milk_QTL	trait=Milk caproic acid content
CNVR299	5	100285586	100532165	LOSS	QTL_ID=56598	Milk_QTL	trait=Milk caprylic acid content
CNVR299	5	100285586	100532165	LOSS	QTL_ID=56599	Milk_QTL	trait=Milk capric acid content
CNVR299	5	100285586	100532165	LOSS	QTL_ID=56600	Milk_QTL	trait=Milk myristic acid content
CNVR299	5	100285586	100532165	LOSS	QTL_ID=56601	Milk_QTL	trait=Milk decenoic acid content
CNVR299	5	100285586	100532165	LOSS	QTL_ID=56602	Milk_QTL	trait=Milk myristoleic acid content
CNVR299	5	100285586	100532165	LOSS	QTL_ID=56603	Milk_QTL	trait=Milk palmitoleic acid content
CNVR299	5	100285586	100532165	LOSS	QTL_ID=56604	Milk_QTL	trait=Milk oleic acid content
CNVR300	5	100799110	100861321	LOSS	QTL_ID=20762	Meat_and_Carcass_QTL	trait=Shear force
CNVR300	5	100799110	100861321	LOSS	QTL_ID=22648	Production_Association	trait=Dry matter intake
CNVR300	5	100799110	100861321	LOSS	QTL_ID=56574	Milk_QTL	trait=Milk myristic acid content
CNVR300	5	100799110	100861321	LOSS	QTL_ID=56575	Milk_QTL	trait=Milk palmitoleic acid content
CNVR300	5	100799110	100861321	LOSS	QTL_ID=56597	Milk_QTL	trait=Milk caproic acid content
CNVR300	5	100799110	100861321	LOSS	QTL_ID=56598	Milk_QTL	trait=Milk caprylic acid content
CNVR300	5	100799110	100861321	LOSS	QTL_ID=56599	Milk_QTL	trait=Milk capric acid content
CNVR300	5	100799110	100861321	LOSS	QTL_ID=56600	Milk_QTL	trait=Milk myristic acid content
CNVR300	5	100799110	100861321	LOSS	QTL_ID=56601	Milk_QTL	trait=Milk decenoic acid content
CNVR300	5	100799110	100861321	LOSS	QTL_ID=56602	Milk_QTL	trait=Milk myristoleic acid content
CNVR300	5	100799110	100861321	LOSS	QTL_ID=56603	Milk_QTL	trait=Milk palmitoleic acid content
CNVR300	5	100799110	100861321	LOSS	QTL_ID=56604	Milk_QTL	trait=Milk oleic acid content
CNVR300	5	100799110	100861321	LOSS	QTL_ID=67137	Production_Association	trait=Body weight (yearling)
CNVR300	5	100799110	100861321	LOSS	QTL_ID=67138	Production_Association	trait=Body weight gain
CNVR301	5	102770798	102954266	mixed	QTL_ID=41548	Reproduction_Association	trait=Calving ease (maternal)
CNVR301	5	102770798	102954266	mixed	QTL_ID=41549	Reproduction_Association	trait=Daughter pregnancy rate
CNVR301	5	102770798	102954266	mixed	QTL_ID=41550	Milk_Association	trait=Milk fat percentage
CNVR301	5	102770798	102954266	mixed	QTL_ID=41551	Milk_Association	trait=Milk fat yield
CNVR301	5	102770798	102954266	mixed	QTL_ID=41552	Production_Association	trait=Net merit
CNVR301	5	102770798	102954266	mixed	QTL_ID=41553	Production_Association	trait=Length of productive life
CNVR301	5	102770798	102954266	mixed	QTL_ID=41554	Milk_Association	trait=Milk protein percentage
CNVR301	5	102770798	102954266	mixed	QTL_ID=41555	Milk_Association	trait=Milk protein yield
CNVR301	5	102770798	102954266	mixed	QTL_ID=41556	Reproduction_Association	trait=Calving ease
CNVR301	5	102770798	102954266	mixed	QTL_ID=41557	Reproduction_Association	trait=Stillbirth
CNVR301	5	102770798	102954266	mixed	QTL_ID=56574	Milk_QTL	trait=Milk myristic acid content
CNVR301	5	102770798	102954266	mixed	QTL_ID=56575	Milk_QTL	trait=Milk palmitoleic acid content
CNVR302	5	103054555	103193315	LOSS	QTL_ID=121704	Meat_and_Carcass_Association	trait=Shear force
CNVR302	5	103054555	103193315	LOSS	QTL_ID=56574	Milk_QTL	trait=Milk myristic acid content
CNVR302	5	103054555	103193315	LOSS	QTL_ID=56575	Milk_QTL	trait=Milk palmitoleic acid content
CNVR303	5	112814936	112881883	LOSS	QTL_ID=101051	Meat_and_Carcass_QTL	trait=Palmitoleic acid content
CNVR303	5	112814936	112881883	LOSS	QTL_ID=65455	Production_Association	trait=Maturity rate
CNVR304	5	116047322	116183550	LOSS	QTL_ID=106714	Exterior_QTL	trait=Udder swelling score
CNVR305	5	116457685	116548443	LOSS	QTL_ID=106714	Exterior_QTL	trait=Udder swelling score
CNVR306	5	116980784	117133270	LOSS	QTL_ID=138556	Reproduction_Association	trait=Conception rate
CNVR307	5	117356476	117592372	mixed	QTL_ID=121705	Meat_and_Carcass_Association	trait=Shear force
CNVR307	5	117356476	117592372	mixed	QTL_ID=122059	Health_Association	trait=Somatic cell score
CNVR307	5	117356476	117592372	mixed	QTL_ID=122087	Health_Association	trait=Somatic cell score
CNVR307	5	117356476	117592372	mixed	QTL_ID=122526	Production_Association	trait=Lifetime profit index
CNVR307	5	117356476	117592372	mixed	QTL_ID=160539	Reproduction_QTL	trait=Conception rate
CNVR307	5	117356476	117592372	mixed	QTL_ID=160599	Meat_and_Carcass_Association	trait=Carcass weight
CNVR307	5	117356476	117592372	mixed	QTL_ID=160607	Meat_and_Carcass_Association	trait=Bone weight
CNVR307	5	117356476	117592372	mixed	QTL_ID=32389	Health_Association	trait=Somatic cell score
CNVR307	5	117356476	117592372	mixed	QTL_ID=32390	Health_Association	trait=Somatic cell score
CNVR308	5	117909120	118034651	LOSS	QTL_ID=121705	Meat_and_Carcass_Association	trait=Shear force
CNVR309	5	118099483	118359114	LOSS	QTL_ID=105239	Milk_Association	trait=Milk protein percentage
CNVR309	5	118099483	118359114	LOSS	QTL_ID=105262	Milk_Association	trait=Milk protein percentage
CNVR309	5	118099483	118359114	LOSS	QTL_ID=105561	Milk_Association	trait=Milk protein percentage
CNVR309	5	118099483	118359114	LOSS	QTL_ID=105580	Milk_Association	trait=Milk protein percentage
CNVR309	5	118099483	118359114	LOSS	QTL_ID=106687	Milk_QTL	trait=Milk yield
CNVR309	5	118099483	118359114	LOSS	QTL_ID=121705	Meat_and_Carcass_Association	trait=Shear force
CNVR309	5	118099483	118359114	LOSS	QTL_ID=122088	Health_Association	trait=Somatic cell score
CNVR309	5	118099483	118359114	LOSS	QTL_ID=140387	Milk_Association	trait=Milk protein percentage
CNVR309	5	118099483	118359114	LOSS	QTL_ID=70123	Milk_Association	trait=Milk zinc content
CNVR310	5	119408760	119593950	LOSS	QTL_ID=105805	Milk_Association	trait=Milk protein percentage
CNVR310	5	119408760	119593950	LOSS	QTL_ID=122031	Milk_Association	trait=Curd firming rate
CNVR311	5	119743523	119989587	LOSS	QTL_ID=56446	Reproduction_Association	trait=Stillbirth
CNVR311	5	119743523	119989587	LOSS	QTL_ID=64978	Production_Association	trait=Body weight (birth)
CNVR312	5	120336263	120577036	LOSS	QTL_ID=67146	Production_Association	trait=Body weight (yearling)
CNVR312	5	120336263	120577036	LOSS	QTL_ID=67147	Production_Association	trait=Body weight gain
CNVR313	6	1403108	1526684	LOSS	QTL_ID=24790	Production_Association	trait=Body weight (yearling)
CNVR314	6	2603760	2682385	LOSS	QTL_ID=106674	Exterior_QTL	trait=Maternal behavior
CNVR314	6	2603760	2682385	LOSS	QTL_ID=24790	Production_Association	trait=Body weight (yearling)
CNVR315	6	6502610	6902973	GAIN	QTL_ID=106631	Production_QTL	trait=Body weight (weaning)
CNVR315	6	6502610	6902973	GAIN	QTL_ID=24790	Production_Association	trait=Body weight (yearling)
CNVR316	6	7141648	7209469	LOSS	QTL_ID=106631	Production_QTL	trait=Body weight (weaning)
CNVR316	6	7141648	7209469	LOSS	QTL_ID=24790	Production_Association	trait=Body weight (yearling)
CNVR317	6	8555332	8655561	LOSS	QTL_ID=106631	Production_QTL	trait=Body weight (weaning)
CNVR317	6	8555332	8655561	LOSS	QTL_ID=24790	Production_Association	trait=Body weight (yearling)
CNVR318	6	10757935	10833252	LOSS	QTL_ID=106631	Production_QTL	trait=Body weight (weaning)
CNVR318	6	10757935	10833252	LOSS	QTL_ID=119777	Reproduction_QTL	trait=Heifer pregnancy
CNVR318	6	10757935	10833252	LOSS	QTL_ID=24790	Production_Association	trait=Body weight (yearling)
CNVR319	6	11408766	11541630	LOSS	QTL_ID=106631	Production_QTL	trait=Body weight (weaning)
CNVR319	6	11408766	11541630	LOSS	QTL_ID=119777	Reproduction_QTL	trait=Heifer pregnancy
CNVR319	6	11408766	11541630	LOSS	QTL_ID=24790	Production_Association	trait=Body weight (yearling)
CNVR320	6	20088021	20297397	LOSS	QTL_ID=20571	Milk_Association	trait=Milk kappa-casein content
CNVR320	6	20088021	20297397	LOSS	QTL_ID=20593	Milk_Association	trait=Milk protein content
CNVR320	6	20088021	20297397	LOSS	QTL_ID=23680	Production_Association	trait=Metabolic body weight
CNVR320	6	20088021	20297397	LOSS	QTL_ID=24790	Production_Association	trait=Body weight (yearling)
CNVR321	6	20567486	20670612	LOSS	QTL_ID=20571	Milk_Association	trait=Milk kappa-casein content
CNVR321	6	20567486	20670612	LOSS	QTL_ID=20593	Milk_Association	trait=Milk protein content
CNVR321	6	20567486	20670612	LOSS	QTL_ID=24790	Production_Association	trait=Body weight (yearling)
CNVR322	6	20943130	21259364	LOSS	QTL_ID=20571	Milk_Association	trait=Milk kappa-casein content
CNVR322	6	20943130	21259364	LOSS	QTL_ID=20593	Milk_Association	trait=Milk protein content
CNVR322	6	20943130	21259364	LOSS	QTL_ID=20763	Meat_and_Carcass_QTL	trait=Shear force
CNVR322	6	20943130	21259364	LOSS	QTL_ID=20764	Meat_and_Carcass_QTL	trait=Shear force
CNVR322	6	20943130	21259364	LOSS	QTL_ID=24790	Production_Association	trait=Body weight (yearling)
CNVR323	6	22071866	22514294	LOSS	QTL_ID=20571	Milk_Association	trait=Milk kappa-casein content
CNVR323	6	22071866	22514294	LOSS	QTL_ID=20593	Milk_Association	trait=Milk protein content
CNVR323	6	22071866	22514294	LOSS	QTL_ID=20764	Meat_and_Carcass_QTL	trait=Shear force
CNVR323	6	22071866	22514294	LOSS	QTL_ID=24790	Production_Association	trait=Body weight (yearling)
CNVR324	6	22790159	22957086	LOSS	QTL_ID=20571	Milk_Association	trait=Milk kappa-casein content
CNVR324	6	22790159	22957086	LOSS	QTL_ID=20593	Milk_Association	trait=Milk protein content
CNVR324	6	22790159	22957086	LOSS	QTL_ID=20764	Meat_and_Carcass_QTL	trait=Shear force
CNVR324	6	22790159	22957086	LOSS	QTL_ID=24790	Production_Association	trait=Body weight (yearling)
CNVR325	6	24109647	24277119	LOSS	QTL_ID=135831	Meat_and_Carcass_QTL	trait=Arachidic acid content
CNVR325	6	24109647	24277119	LOSS	QTL_ID=20571	Milk_Association	trait=Milk kappa-casein content
CNVR325	6	24109647	24277119	LOSS	QTL_ID=20593	Milk_Association	trait=Milk protein content
CNVR325	6	24109647	24277119	LOSS	QTL_ID=20764	Meat_and_Carcass_QTL	trait=Shear force
CNVR325	6	24109647	24277119	LOSS	QTL_ID=24790	Production_Association	trait=Body weight (yearling)
CNVR326	6	27546505	27656754	LOSS	QTL_ID=20571	Milk_Association	trait=Milk kappa-casein content
CNVR326	6	27546505	27656754	LOSS	QTL_ID=20593	Milk_Association	trait=Milk protein content
CNVR326	6	27546505	27656754	LOSS	QTL_ID=20764	Meat_and_Carcass_QTL	trait=Shear force
CNVR326	6	27546505	27656754	LOSS	QTL_ID=24790	Production_Association	trait=Body weight (yearling)
CNVR327	6	28326984	28448410	LOSS	QTL_ID=20571	Milk_Association	trait=Milk kappa-casein content
CNVR327	6	28326984	28448410	LOSS	QTL_ID=20593	Milk_Association	trait=Milk protein content
CNVR327	6	28326984	28448410	LOSS	QTL_ID=20764	Meat_and_Carcass_QTL	trait=Shear force
CNVR327	6	28326984	28448410	LOSS	QTL_ID=24790	Production_Association	trait=Body weight (yearling)
CNVR328	6	31701568	31950845	LOSS	QTL_ID=20571	Milk_Association	trait=Milk kappa-casein content
CNVR328	6	31701568	31950845	LOSS	QTL_ID=20593	Milk_Association	trait=Milk protein content
CNVR328	6	31701568	31950845	LOSS	QTL_ID=20764	Meat_and_Carcass_QTL	trait=Shear force
CNVR328	6	31701568	31950845	LOSS	QTL_ID=22808	Production_QTL	trait=Average daily gain
CNVR328	6	31701568	31950845	LOSS	QTL_ID=24790	Production_Association	trait=Body weight (yearling)
CNVR328	6	31701568	31950845	LOSS	QTL_ID=56321	Milk_QTL	trait=Milk lauroleic acid content
CNVR328	6	31701568	31950845	LOSS	QTL_ID=56322	Milk_QTL	trait=Milk myristoleic acid content
CNVR328	6	31701568	31950845	LOSS	QTL_ID=56323	Milk_QTL	trait=Milk palmitoleic acid content
CNVR328	6	31701568	31950845	LOSS	QTL_ID=66482	Production_Association	trait=Body weight (birth)
CNVR328	6	31701568	31950845	LOSS	QTL_ID=67453	Production_Association	trait=Body weight gain
CNVR328	6	31701568	31950845	LOSS	QTL_ID=67454	Production_Association	trait=Body weight gain
CNVR329	6	32896846	33131396	LOSS	QTL_ID=20571	Milk_Association	trait=Milk kappa-casein content
CNVR329	6	32896846	33131396	LOSS	QTL_ID=20593	Milk_Association	trait=Milk protein content
CNVR329	6	32896846	33131396	LOSS	QTL_ID=20764	Meat_and_Carcass_QTL	trait=Shear force
CNVR329	6	32896846	33131396	LOSS	QTL_ID=22809	Production_QTL	trait=Average daily gain
CNVR329	6	32896846	33131396	LOSS	QTL_ID=24790	Production_Association	trait=Body weight (yearling)
CNVR329	6	32896846	33131396	LOSS	QTL_ID=56321	Milk_QTL	trait=Milk lauroleic acid content
CNVR329	6	32896846	33131396	LOSS	QTL_ID=56322	Milk_QTL	trait=Milk myristoleic acid content
CNVR329	6	32896846	33131396	LOSS	QTL_ID=56323	Milk_QTL	trait=Milk palmitoleic acid content
CNVR330	6	33316656	33399846	LOSS	QTL_ID=20571	Milk_Association	trait=Milk kappa-casein content
CNVR330	6	33316656	33399846	LOSS	QTL_ID=20593	Milk_Association	trait=Milk protein content
CNVR330	6	33316656	33399846	LOSS	QTL_ID=20764	Meat_and_Carcass_QTL	trait=Shear force
CNVR330	6	33316656	33399846	LOSS	QTL_ID=24618	Meat_and_Carcass_Association	trait=Carcass weight
CNVR330	6	33316656	33399846	LOSS	QTL_ID=24790	Production_Association	trait=Body weight (yearling)
CNVR330	6	33316656	33399846	LOSS	QTL_ID=56321	Milk_QTL	trait=Milk lauroleic acid content
CNVR330	6	33316656	33399846	LOSS	QTL_ID=56322	Milk_QTL	trait=Milk myristoleic acid content
CNVR330	6	33316656	33399846	LOSS	QTL_ID=56323	Milk_QTL	trait=Milk palmitoleic acid content
CNVR331	6	35520990	35717985	LOSS	QTL_ID=20571	Milk_Association	trait=Milk kappa-casein content
CNVR331	6	35520990	35717985	LOSS	QTL_ID=20593	Milk_Association	trait=Milk protein content
CNVR331	6	35520990	35717985	LOSS	QTL_ID=20764	Meat_and_Carcass_QTL	trait=Shear force
CNVR331	6	35520990	35717985	LOSS	QTL_ID=24526	Production_Association	trait=Body weight (birth)
CNVR331	6	35520990	35717985	LOSS	QTL_ID=24647	Meat_and_Carcass_Association	trait=Fat thickness at the 12th rib
CNVR331	6	35520990	35717985	LOSS	QTL_ID=24790	Production_Association	trait=Body weight (yearling)
CNVR331	6	35520990	35717985	LOSS	QTL_ID=56321	Milk_QTL	trait=Milk lauroleic acid content
CNVR331	6	35520990	35717985	LOSS	QTL_ID=56322	Milk_QTL	trait=Milk myristoleic acid content
CNVR331	6	35520990	35717985	LOSS	QTL_ID=56323	Milk_QTL	trait=Milk palmitoleic acid content
CNVR332	6	38837159	39037376	LOSS	QTL_ID=106467	Meat_and_Carcass_QTL	trait=Pelvic area
CNVR332	6	38837159	39037376	LOSS	QTL_ID=124038	Production_Association	trait=Average daily gain
CNVR332	6	38837159	39037376	LOSS	QTL_ID=138409	Meat_and_Carcass_Association	trait=Bone weight
CNVR332	6	38837159	39037376	LOSS	QTL_ID=138415	Production_QTL	trait=Body weight (yearling)
CNVR332	6	38837159	39037376	LOSS	QTL_ID=138416	Production_QTL	trait=Body weight (yearling)
CNVR332	6	38837159	39037376	LOSS	QTL_ID=20571	Milk_Association	trait=Milk kappa-casein content
CNVR332	6	38837159	39037376	LOSS	QTL_ID=20593	Milk_Association	trait=Milk protein content
CNVR332	6	38837159	39037376	LOSS	QTL_ID=20764	Meat_and_Carcass_QTL	trait=Shear force
CNVR332	6	38837159	39037376	LOSS	QTL_ID=24527	Production_Association	trait=Body weight (birth)
CNVR332	6	38837159	39037376	LOSS	QTL_ID=24528	Production_Association	trait=Body weight (birth)
CNVR332	6	38837159	39037376	LOSS	QTL_ID=24529	Production_Association	trait=Body weight (birth)
CNVR332	6	38837159	39037376	LOSS	QTL_ID=24530	Production_Association	trait=Body weight (birth)
CNVR332	6	38837159	39037376	LOSS	QTL_ID=24531	Production_Association	trait=Body weight (birth)
CNVR332	6	38837159	39037376	LOSS	QTL_ID=24567	Reproduction_Association	trait=Calving ease
CNVR332	6	38837159	39037376	LOSS	QTL_ID=24568	Reproduction_Association	trait=Calving ease
CNVR332	6	38837159	39037376	LOSS	QTL_ID=24569	Reproduction_Association	trait=Calving ease
CNVR332	6	38837159	39037376	LOSS	QTL_ID=24570	Reproduction_Association	trait=Calving ease
CNVR332	6	38837159	39037376	LOSS	QTL_ID=24571	Reproduction_Association	trait=Calving ease
[truncated: 211 more rows]
