# Supplementary material for: Genome-wide detection of copy number variations in polled yak using the Illumina BovineHD BeadChip
Source: BMC Genomics. 2019 May 14;20:376. doi: 10.1186/s12864-019-5759-1 (PMC6518677; doi:10.1186/s12864-019-5759-1)
Supplement: Supplementary file 8 — Table S8. Detail information of the yak-specific CNVRs. (XLSX 11 kb) [file 12864_2019_5759_MOESM8_ESM.xlsx]

## Sheet: Sheet1
Table S8 Detail information of the yak-specific CNVRs
CNVR ID	chr	start	end	length	type
CNVR6	1	8895681	8965047	69366	loss
CNVR10	1	14456867	14527316	70449	loss
CNVR38	1	49338773	49465688	126915	loss
CNVR39	1	50632202	50715047	82845	loss
CNVR44	1	61618599	61670101	51502	loss
CNVR45	1	65291125	65454173	163048	loss
CNVR68	1	114128376	114288444	160068	loss
CNVR109	2	48306020	48448951	142931	loss
CNVR117	2	61983037	62081355	98318	loss
CNVR121	2	72418974	72473585	54611	loss
CNVR125	2	81074797	81198123	123326	loss
CNVR150	3	10540614	10615475	74861	loss
CNVR158	3	38819528	38927271	107743	loss
CNVR163	3	46311846	46392398	80552	loss
CNVR191	3	87142382	87249886	107504	loss
CNVR207	4	26885216	27031823	146607	loss
CNVR212	4	42260570	42452124	191554	loss
CNVR219	4	57285399	57347321	61922	loss
CNVR274	5	47767095	47817817	50722	loss
CNVR303	5	112814936	112881883	66947	loss
CNVR327	6	28326984	28448410	121426	loss
CNVR388	7	50934029	51071000	136971	loss
CNVR400	7	79905176	80035753	130577	loss
CNVR413	7	110668896	110771673	102777	loss
CNVR415	8	7220044	7282657	62613	loss
CNVR423	8	26269423	26419353	149930	loss
CNVR430	8	39756493	39816441	59948	gain
CNVR449	8	101819488	101889809	70321	gain
CNVR467	9	37756558	38016781	260223	loss
CNVR470	9	44678590	44915578	236988	loss
CNVR486	9	72363369	72458437	95068	loss
CNVR504	10	14859799	14979267	119468	loss
CNVR513	10	33123356	33220475	97119	loss
CNVR534	10	83310478	83467688	157210	loss
CNVR539	11	4173616	4236259	62643	loss
CNVR556	11	32272344	32395914	123570	loss
CNVR562	11	51903792	51995779	91987	loss
CNVR569	11	62634546	62720969	86423	gain
CNVR599	12	27335771	27426156	90385	loss
CNVR602	12	29738998	29882765	143767	loss
CNVR618	12	50827189	50889752	62563	loss
CNVR656	13	20965563	21042957	77394	loss
CNVR670	13	76745657	76879047	133390	loss
CNVR682	14	40453647	40571538	117891	loss
CNVR696	14	60759472	60864671	105199	loss
CNVR708	14	81264056	81341804	77748	both
CNVR723	15	4570389	4627617	57228	loss
CNVR755	15	53681254	53792625	111371	loss
CNVR769	16	8091686	8163296	71610	loss
CNVR778	16	31669886	31786566	116680	loss
CNVR792	16	62599120	62742829	143709	loss
CNVR812	17	16335662	16594761	259099	loss
CNVR824	17	34673625	34787754	114129	loss
CNVR825	17	34994873	35224015	229142	loss
CNVR869	19	41497647	41562217	64570	loss
CNVR877	20	153409	207330	53921	loss
CNVR884	20	19124593	19262754	138161	loss
CNVR885	20	22285687	22386936	101249	loss
CNVR886	20	23591728	23886196	294468	loss
CNVR916	21	23079540	23133900	54360	gain
CNVR955	23	23385806	23457555	71749	loss
CNVR973	23	33339407	33424769	85362	loss
CNVR1018	26	26630798	26904459	273661	loss
CNVR1026	27	1212755	1280079	67324	loss
