# Supplementary material for: Genome-wide detection of copy number variations in polled yak using the Illumina BovineHD BeadChip
Source: BMC Genomics. 2019 May 14;20:376. doi: 10.1186/s12864-019-5759-1 (PMC6518677; doi:10.1186/s12864-019-5759-1)
Supplement: Supplementary file 9 — Table S9. Information about Ensembl genes found to be overlapped with yak-specific CNVRs identified in the present study. (XLSX 14 kb) [file 12864_2019_5759_MOESM9_ESM.xlsx]

## Sheet: Sheet1
Table S9 Information about Ensembl genes found to be overlapped with yak-specific CNVR identified in the present study
CNVR.ID	chr	start	end	length	type	Gene.stable.ID	start	end	Gene.name	Gene.type		regulation under hypoxia
CNVR6	1	8895681	8965047	69366	loss	ENSBTAG00000000706	8955134	8963815	ADAMTS1	protein_coding
CNVR39	1	50632202	50715047	82845	loss	ENSBTAG00000013057	50659370	50880121	CBLB	protein_coding
CNVR45	1	65291125	65454173	163048	loss	ENSBTAG00000040597	65265657	65292980		protein_coding
CNVR45	1	65291125	65454173	163048	loss	ENSBTAG00000048057	65310826	65462923	GSK3B	protein_coding
CNVR68	1	114128376	114288444	160068	loss	ENSBTAG00000006147	114144239	114229402	GPR149	protein_coding
CNVR68	1	114128376	114288444	160068	loss	ENSBTAG00000006142	114236034	114281045	DHX36	protein_coding
CNVR109	2	48306020	48448951	142931	loss	ENSBTAG00000036993	48352291	48352468	RF00004	snRNA
CNVR109	2	48306020	48448951	142931	loss	ENSBTAG00000015291	48282736	48377766	ORC4	protein_coding
CNVR109	2	48306020	48448951	142931	loss	ENSBTAG00000018114	48381791	48476764	ACVR2A	protein_coding
CNVR117	2	61983037	62081355	98318	loss	ENSBTAG00000013302	61969459	62130680	R3HDM1	protein_coding
CNVR117	2	61983037	62081355	98318	loss	ENSBTAG00000029990	62007752	62007833	bta-mir-128-1	miRNA
CNVR121	2	72418974	72473585	54611	loss	ENSBTAG00000032021	72358249	72430777	RALB	protein_coding
CNVR125	2	81074797	81198123	123326	loss	ENSBTAG00000014832	80997737	81275827	TMEFF2	protein_coding		down-regulated
CNVR125	2	81074797	81198123	123326	loss	ENSBTAG00000044658	81124644	81124730	RF00026	snRNA
CNVR150	3	10540614	10615475	74861	loss	ENSBTAG00000012884	10579369	10582728	MPTX	protein_coding
CNVR150	3	10540614	10615475	74861	loss	ENSBTAG00000022528	10575892	10576857		protein_coding
CNVR150	3	10540614	10615475	74861	loss	ENSBTAG00000012887	10539988	10546195	FCER1A	protein_coding
CNVR163	3	46311846	46392398	80552	loss	ENSBTAG00000031358	45563732	46487165	DPYD	protein_coding		up-regulated
CNVR191	3	87142382	87249886	107504	loss	ENSBTAG00000030669	86788072	87273175	FGGY	protein_coding		up-regulated
CNVR212	4	42260570	42452124	191554	loss	ENSBTAG00000044831	42270315	42270440	RF00001	rRNA
CNVR219	4	57285399	57347321	61922	loss	ENSBTAG00000004398	57127737	58083528	IMMP2L	protein_coding
CNVR274	5	47767095	47817817	50722	loss	ENSBTAG00000007636	47796256	47839675	IRAK3	protein_coding		up-regulated
CNVR303	5	112814936	112881883	66947	loss	ENSBTAG00000016198	112802547	112864774	EP300	protein_coding
CNVR388	7	50934029	51071000	136971	loss	ENSBTAG00000007782	50941047	50958425	MYOT	protein_coding
CNVR388	7	50934029	51071000	136971	loss	ENSBTAG00000007785	50959965	51005245	PKD2L2	protein_coding
CNVR388	7	50934029	51071000	136971	loss	ENSBTAG00000020041	51005530	51068385	FAM13B	protein_coding
CNVR388	7	50934029	51071000	136971	loss	ENSBTAG00000044871	50951305	50951373		miRNA
CNVR413	7	110668896	110771673	102777	loss	ENSBTAG00000003051	110465382	110864228	FER	protein_coding
CNVR449	8	101819488	101889809	70321	gain	ENSBTAG00000002744	101881883	101976250	MUSK	protein_coding
CNVR504	10	14859799	14979267	119468	loss	ENSBTAG00000005564	14878655	15004134	PIAS1	protein_coding
CNVR539	11	4173616	4236259	62643	loss	ENSBTAG00000018991	4173061	4239724	TSGA10	protein_coding
CNVR556	11	32272344	32395914	123570	loss	ENSBTAG00000046199	32130133	32482612	NRXN1	protein_coding
CNVR599	12	27335771	27426156	90385	loss	ENSBTAG00000010787	27400069	27417180	RFC3	protein_coding
CNVR602	12	29738998	29882765	143767	loss	ENSBTAG00000005012	29820754	29844224	HSPH1	protein_coding		up-regulated/down-regulated
CNVR602	12	29738998	29882765	143767	loss	ENSBTAG00000016052	29866540	29902118		protein_coding
CNVR618	12	50827189	50889752	62563	loss	ENSBTAG00000005760	50679632	50888598	TBC1D4	protein_coding
CNVR656	13	20965563	21042957	77394	loss	ENSBTAG00000037969	20930714	20975352		protein_coding
CNVR670	13	76745657	76879047	133390	loss	ENSBTAG00000007489	76847444	76875680	NCOA3	protein_coding		down-regulated
CNVR682	14	40453647	40571538	117891	loss	ENSBTAG00000047574	40529994	40530440		pseudogene
CNVR682	14	40453647	40571538	117891	loss	ENSBTAG00000004411	40420996	40471464	CRISPLD1	protein_coding
CNVR723	15	4570389	4627617	57228	loss	ENSBTAG00000034827	4501435	4788300	PDGFD	protein_coding
CNVR755	15	53681254	53792625	111371	loss	ENSBTAG00000042782	53718871	53718974	RF00026	snRNA
CNVR755	15	53681254	53792625	111371	loss	ENSBTAG00000016497	53678628	53697584	FAM168A	protein_coding
CNVR778	16	31669886	31786566	116680	loss	ENSBTAG00000033180	31589396	32333109	SMYD3	protein_coding
CNVR792	16	62599120	62742829	143709	loss	ENSBTAG00000008082	62641890	62772808	CEP350	protein_coding
CNVR812	17	16335662	16594761	259099	loss	ENSBTAG00000018200	16347925	16363886	IL15	protein_coding		up-regulated
CNVR824	17	34673625	34787754	114129	loss	ENSBTAG00000021245	34749102	34753222	SPRY1	protein_coding
CNVR825	17	34994873	35224015	229142	loss	ENSBTAG00000019840	35104575	35104944		pseudogene
CNVR825	17	34994873	35224015	229142	loss	ENSBTAG00000005695	35146244	35205444	NUDT6	protein_coding
CNVR825	17	34994873	35224015	229142	loss	ENSBTAG00000042522	35096106	35096234	RF00614	snoRNA
CNVR825	17	34994873	35224015	229142	loss	ENSBTAG00000043841	35170557	35170715	RF00015	snRNA
CNVR825	17	34994873	35224015	229142	loss	ENSBTAG00000000125	34878951	35145717	SPATA5	protein_coding
CNVR825	17	34994873	35224015	229142	loss	ENSBTAG00000005691	35199615	35259135	FGF2	protein_coding		up-regulated
CNVR869	19	41497647	41562217	64570	loss	ENSBTAG00000030539	41515535	41524688	KRT222	protein_coding
CNVR869	19	41497647	41562217	64570	loss	ENSBTAG00000040279	41557545	41561796	KRT24	protein_coding
CNVR869	19	41497647	41562217	64570	loss	ENSBTAG00000015308	41488358	41510910	SMARCE1	protein_coding
CNVR877	20	153409	207330	53921	loss	ENSBTAG00000011895	182976	204785	PANK3	protein_coding
CNVR877	20	153409	207330	53921	loss	ENSBTAG00000029967	189857	189928	bta-mir-103-1	miRNA
CNVR877	20	153409	207330	53921	loss	ENSBTAG00000024593	153402	155113	SPZ1	protein_coding
CNVR885	20	22285687	22386936	101249	loss	ENSBTAG00000014248	22299385	22323643	MIER3	protein_coding
CNVR885	20	22285687	22386936	101249	loss	ENSBTAG00000013426	22333030	22341398	SETD9	protein_coding
CNVR885	20	22285687	22386936	101249	loss	ENSBTAG00000036766	22349407	22349558	RF00003	snRNA
CNVR885	20	22285687	22386936	101249	loss	ENSBTAG00000013790	22360764	22435963	MAP3K1	protein_coding
CNVR886	20	23591728	23886196	294468	loss	ENSBTAG00000010526	23658802	23793336	PLPP1	protein_coding
CNVR886	20	23591728	23886196	294468	loss	ENSBTAG00000010518	23727322	23853276	MTREX	protein_coding
CNVR886	20	23591728	23886196	294468	loss	ENSBTAG00000010510	23853539	23900484	DHX29	protein_coding		down-regulated
CNVR916	21	23079540	23133900	54360	gain	ENSBTAG00000044587	23130019	23130111	RF00020	snRNA
CNVR916	21	23079540	23133900	54360	gain	ENSBTAG00000015909	23119315	23262118	PDE8A	protein_coding
CNVR973	23	33339407	33424769	85362	loss	ENSBTAG00000045279	33385230	33385322	RF00156	snoRNA
CNVR1026	27	1212755	1280079	67324	loss	ENSBTAG00000009739	1019178	1424171	CSMD1	protein_coding
