# Supplementary material for: Genome-wide detection of copy number variations in polled yak using the Illumina BovineHD BeadChip
Source: BMC Genomics. 2019 May 14;20:376. doi: 10.1186/s12864-019-5759-1 (PMC6518677; doi:10.1186/s12864-019-5759-1)
Supplement: Supplementary file 10 — Table S10. Significantly enriched GO terms and PANTHER pathways of genes associated with the yak-specific CNVRs. (XLSX 9 kb) [file 12864_2019_5759_MOESM10_ESM.xlsx]

## Sheet: Sheet1
Table S10 Significantly enriched GO terms and PANTHER pathways of genes associated with the yak-specific CNVRs
Category	Term	Gene count	Raw P value	FDR
PANTHER GO-Slim Biological Process	transmembrane receptor protein tyrosine kinase signaling pathway (GO:0007169)	4	0.000803	0.0392
PANTHER GO-Slim Biological Process	mesoderm development (GO:0007498)	5	0.000765	0.0467
PANTHER GO-Slim Biological Process	MAPK cascade (GO:0000165)	6	0.000255	0.0312
PANTHER GO-Slim Biological Process	regulation of molecular function (GO:0065009)	6	0.000959	0.039
PANTHER GO-Slim Biological Process	phosphate-containing compound metabolic process (GO:0006796)	14	9.05e-05	0.0221
PANTHER Pathways	Ras Pathway (P04393)	4	5.64e-05	0.00919
PANTHER Pathways	Angiogenesis (P00005)	5	0.000136	0.00556
PANTHER Pathways	Gonadotropin-releasing hormone receptor pathway (P06664)	6	7.89e-05	0.00429
PANTHER Pathways	Unclassified (UNCLASSIFIED)	37	6.77e-05	0.00551
