# Supplementary material for: Genome-wide detection of copy number variations in polled yak using the Illumina BovineHD BeadChip
Source: BMC Genomics. 2019 May 14;20:376. doi: 10.1186/s12864-019-5759-1 (PMC6518677; doi:10.1186/s12864-019-5759-1)
Supplement: Supplementary file 11 — Table S11. Information about QTLs found to be overlapped with yak-specific CNVRs identified in the present study. (XLSX 16 kb) [file 12864_2019_5759_MOESM11_ESM.xlsx]

## Sheet: Sheet1
Table S11 Information about QTLs found to be overlapped with yak-specific CNVR identified in the present study
CNVR.ID	chr	start	end	length	type	qtlid	class	trait
CNVR6	1	8895681	8965047	69366	loss	QTL_ID=125149	Milk_Association	trait=Milk fat yield
CNVR6	1	8895681	8965047	69366	loss	QTL_ID=56268	Reproduction_Association	trait=Sperm motility
CNVR10	1	14456867	14527316	70449	loss	QTL_ID=38250	Exterior_Association	trait=Feet and leg conformation
CNVR10	1	14456867	14527316	70449	loss	QTL_ID=38249	Exterior_Association	trait=Foot angle
CNVR10	1	14456867	14527316	70449	loss	QTL_ID=38259	Exterior_Association	trait=Rear leg placement - rear view
CNVR10	1	14456867	14527316	70449	loss	QTL_ID=38258	Exterior_Association	trait=Rump angle
CNVR10	1	14456867	14527316	70449	loss	QTL_ID=38262	Exterior_Association	trait=Stature
CNVR10	1	14456867	14527316	70449	loss	QTL_ID=38252	Exterior_Association	trait=Udder attachment
CNVR10	1	14456867	14527316	70449	loss	QTL_ID=38263	Exterior_Association	trait=Udder cleft
CNVR10	1	14456867	14527316	70449	loss	QTL_ID=38260	Exterior_Association	trait=Udder height
CNVR10	1	14456867	14527316	70449	loss	QTL_ID=38253	Milk_Association	trait=Milk fat yield
CNVR10	1	14456867	14527316	70449	loss	QTL_ID=38257	Milk_Association	trait=Milk protein yield
CNVR10	1	14456867	14527316	70449	loss	QTL_ID=38254	Milk_Association	trait=Milk yield
CNVR10	1	14456867	14527316	70449	loss	QTL_ID=36351	Production_Association	trait=Body weight (birth)
CNVR10	1	14456867	14527316	70449	loss	QTL_ID=38256	Production_Association	trait=Length of productive life
CNVR10	1	14456867	14527316	70449	loss	QTL_ID=38255	Production_Association	trait=Net merit
CNVR10	1	14456867	14527316	70449	loss	QTL_ID=38251	Production_Association	trait=PTA type
CNVR10	1	14456867	14527316	70449	loss	QTL_ID=38261	Reproduction_Association	trait=Calving ease
CNVR10	1	14456867	14527316	70449	loss	QTL_ID=38248	Reproduction_Association	trait=Calving ease (maternal)
CNVR38	1	49338773	49465688	126915	loss	QTL_ID=108887	Milk_Association	trait=Milk beta-lactoglobulin percentage
CNVR38	1	49338773	49465688	126915	loss	QTL_ID=56570	Milk_QTL	trait=Milk palmitoleic acid content
CNVR39	1	50632202	50715047	82845	loss	QTL_ID=37225	Meat_and_Carcass_Association	trait=Lean meat yield
CNVR39	1	50632202	50715047	82845	loss	QTL_ID=56570	Milk_QTL	trait=Milk palmitoleic acid content
CNVR44	1	61618599	61670101	51502	loss	QTL_ID=56311	Milk_QTL	trait=Milk capric acid content
CNVR44	1	61618599	61670101	51502	loss	QTL_ID=56312	Milk_QTL	trait=Milk myristic acid content
CNVR44	1	61618599	61670101	51502	loss	QTL_ID=56570	Milk_QTL	trait=Milk palmitoleic acid content
CNVR44	1	61618599	61670101	51502	loss	QTL_ID=66794	Production_Association	trait=Body weight gain
CNVR45	1	65291125	65454173	163048	loss	QTL_ID=56570	Milk_QTL	trait=Milk palmitoleic acid content
CNVR45	1	65291125	65454173	163048	loss	QTL_ID=138423	Reproduction_QTL	trait=Scrotal circumference
CNVR68	1	114128376	114288444	160068	loss	QTL_ID=38696	Exterior_Association	trait=Dairy form
CNVR68	1	114128376	114288444	160068	loss	QTL_ID=38698	Exterior_Association	trait=Feet and leg conformation
CNVR68	1	114128376	114288444	160068	loss	QTL_ID=38697	Exterior_Association	trait=Foot angle
CNVR68	1	114128376	114288444	160068	loss	QTL_ID=38702	Exterior_Association	trait=Rear leg placement - rear view
CNVR68	1	114128376	114288444	160068	loss	QTL_ID=38705	Exterior_Association	trait=Stature
CNVR68	1	114128376	114288444	160068	loss	QTL_ID=38700	Exterior_Association	trait=Teat placement - front
CNVR68	1	114128376	114288444	160068	loss	QTL_ID=38703	Exterior_Association	trait=Teat placement - rear
CNVR68	1	114128376	114288444	160068	loss	QTL_ID=38701	Exterior_Association	trait=Udder attachment
CNVR68	1	114128376	114288444	160068	loss	QTL_ID=38706	Exterior_Association	trait=Udder cleft
CNVR68	1	114128376	114288444	160068	loss	QTL_ID=56570	Milk_QTL	trait=Milk palmitoleic acid content
CNVR68	1	114128376	114288444	160068	loss	QTL_ID=38699	Production_Association	trait=PTA type
CNVR68	1	114128376	114288444	160068	loss	QTL_ID=38704	Production_Association	trait=Rump width
CNVR109	2	48306020	48448951	142931	loss	QTL_ID=56571	Milk_QTL	trait=Milk palmitoleic acid content
CNVR109	2	48306020	48448951	142931	loss	QTL_ID=65731	Reproduction_Association	trait=Inseminations per conception
CNVR109	2	48306020	48448951	142931	loss	QTL_ID=65732	Reproduction_Association	trait=Inseminations per conception
CNVR117	2	61983037	62081355	98318	loss	QTL_ID=56571	Milk_QTL	trait=Milk palmitoleic acid content
CNVR117	2	61983037	62081355	98318	loss	QTL_ID=56589	Milk_QTL	trait=Milk palmitoleic acid content
CNVR125	2	81074797	81198123	123326	loss	QTL_ID=96173	Health_Association	trait=Bovine tuberculosis susceptibility
CNVR125	2	81074797	81198123	123326	loss	QTL_ID=96166	Health_Association	trait=Bovine tuberculosis susceptibility
CNVR125	2	81074797	81198123	123326	loss	QTL_ID=96171	Health_Association	trait=Bovine tuberculosis susceptibility
CNVR125	2	81074797	81198123	123326	loss	QTL_ID=96169	Health_Association	trait=Bovine tuberculosis susceptibility
CNVR125	2	81074797	81198123	123326	loss	QTL_ID=112789	Milk_Association	trait=Milk kappa-casein percentage
CNVR125	2	81074797	81198123	123326	loss	QTL_ID=112790	Milk_Association	trait=Milk kappa-casein percentage
CNVR150	3	10540614	10615475	74861	loss	QTL_ID=24711	Production_Association	trait=Body weight (weaning)
CNVR150	3	10540614	10615475	74861	loss	QTL_ID=24748	Production_Association	trait=Body weight (weaning)
CNVR150	3	10540614	10615475	74861	loss	QTL_ID=15379	Reproduction_Association	trait=Gestation length
CNVR150	3	10540614	10615475	74861	loss	QTL_ID=15380	Reproduction_Association	trait=Gestation length
CNVR150	3	10540614	10615475	74861	loss	QTL_ID=15168	Reproduction_QTL	trait=Birth index
CNVR150	3	10540614	10615475	74861	loss	QTL_ID=15167	Reproduction_QTL	trait=Calf size
CNVR150	3	10540614	10615475	74861	loss	QTL_ID=15169	Reproduction_QTL	trait=Calf size
CNVR150	3	10540614	10615475	74861	loss	QTL_ID=15170	Reproduction_QTL	trait=Calving ease
CNVR158	3	38819528	38927271	107743	loss	QTL_ID=24711	Production_Association	trait=Body weight (weaning)
CNVR163	3	46311846	46392398	80552	loss	QTL_ID=24711	Production_Association	trait=Body weight (weaning)
CNVR191	3	87142382	87249886	107504	loss	QTL_ID=15171	Reproduction_QTL	trait=Calf size
CNVR191	3	87142382	87249886	107504	loss	QTL_ID=15173	Reproduction_QTL	trait=Calving ease
CNVR191	3	87142382	87249886	107504	loss	QTL_ID=15172	Reproduction_QTL	trait=Calving index
CNVR191	3	87142382	87249886	107504	loss	QTL_ID=15174	Reproduction_QTL	trait=Stillbirth
CNVR207	4	26885216	27031823	146607	loss	QTL_ID=65173	Production_Association	trait=Body weight (mature)
CNVR207	4	26885216	27031823	146607	loss	QTL_ID=67032	Production_Association	trait=Body weight gain
CNVR207	4	26885216	27031823	146607	loss	QTL_ID=121942	Production_QTL	trait=Feed efficiency
CNVR212	4	42260570	42452124	191554	loss	QTL_ID=15176	Reproduction_QTL	trait=Calving ease
CNVR212	4	42260570	42452124	191554	loss	QTL_ID=15175	Reproduction_QTL	trait=Stillbirth
CNVR274	5	47767095	47817817	50722	loss	QTL_ID=22866	Meat_and_Carcass_QTL	trait=Intramuscular fat
CNVR274	5	47767095	47817817	50722	loss	QTL_ID=22863	Meat_and_Carcass_QTL	trait=Intramuscular fat
CNVR274	5	47767095	47817817	50722	loss	QTL_ID=22864	Meat_and_Carcass_QTL	trait=Intramuscular fat
CNVR274	5	47767095	47817817	50722	loss	QTL_ID=22757	Production_QTL	trait=Body weight (birth)
CNVR274	5	47767095	47817817	50722	loss	QTL_ID=71231	Reproduction_Association	trait=Inhibin level
CNVR303	5	112814936	112881883	66947	loss	QTL_ID=101051	Meat_and_Carcass_QTL	trait=Palmitoleic acid content
CNVR303	5	112814936	112881883	66947	loss	QTL_ID=65455	Production_Association	trait=Maturity rate
CNVR327	6	28326984	28448410	121426	loss	QTL_ID=20764	Meat_and_Carcass_QTL	trait=Shear force
CNVR327	6	28326984	28448410	121426	loss	QTL_ID=20571	Milk_Association	trait=Milk kappa-casein content
CNVR327	6	28326984	28448410	121426	loss	QTL_ID=20593	Milk_Association	trait=Milk protein content
CNVR327	6	28326984	28448410	121426	loss	QTL_ID=24790	Production_Association	trait=Body weight (yearling)
CNVR388	7	50934029	51071000	136971	loss	QTL_ID=31181	Health_QTL	trait=Cold tolerance
CNVR400	7	79905176	80035753	130577	loss	QTL_ID=31181	Health_QTL	trait=Cold tolerance
CNVR400	7	79905176	80035753	130577	loss	QTL_ID=31767	Meat_and_Carcass_QTL	trait=Palmitoleic acid content
CNVR400	7	79905176	80035753	130577	loss	QTL_ID=20766	Meat_and_Carcass_QTL	trait=Shear force
CNVR413	7	110668896	110771673	102777	loss	QTL_ID=56332	Milk_QTL	trait=Milk conjugated linoleic acid content
CNVR415	8	7220044	7282657	62613	loss	QTL_ID=20770	Meat_and_Carcass_QTL	trait=Shear force
CNVR423	8	26269423	26419353	149930	loss	QTL_ID=20770	Meat_and_Carcass_QTL	trait=Shear force
CNVR423	8	26269423	26419353	149930	loss	QTL_ID=22891	Reproduction_QTL	trait=First service conception
CNVR430	8	39756493	39816441	59948	gain	QTL_ID=19696	Meat_and_Carcass_QTL	trait=Eicosapentaenoic acid content
CNVR430	8	39756493	39816441	59948	gain	QTL_ID=19714	Meat_and_Carcass_QTL	trait=Lignoceric acid content
CNVR430	8	39756493	39816441	59948	gain	QTL_ID=20770	Meat_and_Carcass_QTL	trait=Shear force
CNVR449	8	101819488	101889809	70321	gain	QTL_ID=106727	Exterior_QTL	trait=Udder swelling score
CNVR449	8	101819488	101889809	70321	gain	QTL_ID=20773	Meat_and_Carcass_QTL	trait=Shear force
CNVR467	9	37756558	38016781	260223	loss	QTL_ID=20774	Meat_and_Carcass_QTL	trait=Shear force
CNVR467	9	37756558	38016781	260223	loss	QTL_ID=30510	Reproduction_QTL	trait=Calf size
CNVR470	9	44678590	44915578	236988	loss	QTL_ID=30507	Reproduction_QTL	trait=Calf size
CNVR513	10	33123356	33220475	97119	loss	QTL_ID=140483	Production_QTL	trait=Dry matter intake
CNVR513	10	33123356	33220475	97119	loss	QTL_ID=15185	Reproduction_Association	trait=Calving ease
CNVR534	10	83310478	83467688	157210	loss	QTL_ID=64119	Milk_Association	trait=Milk riboflavin content
CNVR556	11	32272344	32395914	123570	loss	QTL_ID=20782	Meat_and_Carcass_QTL	trait=Shear force
CNVR599	12	27335771	27426156	90385	loss	QTL_ID=35223	Production_QTL	trait=Feed conversion ratio
CNVR599	12	27335771	27426156	90385	loss	QTL_ID=15187	Reproduction_QTL	trait=Birth index
CNVR599	12	27335771	27426156	90385	loss	QTL_ID=15186	Reproduction_QTL	trait=Calf size
CNVR599	12	27335771	27426156	90385	loss	QTL_ID=15188	Reproduction_QTL	trait=Calf size
CNVR599	12	27335771	27426156	90385	loss	QTL_ID=15189	Reproduction_QTL	trait=Calving ease
CNVR602	12	29738998	29882765	143767	loss	QTL_ID=106733	Exterior_QTL	trait=Udder swelling score
CNVR602	12	29738998	29882765	143767	loss	QTL_ID=15187	Reproduction_QTL	trait=Birth index
CNVR602	12	29738998	29882765	143767	loss	QTL_ID=15186	Reproduction_QTL	trait=Calf size
CNVR602	12	29738998	29882765	143767	loss	QTL_ID=15188	Reproduction_QTL	trait=Calf size
CNVR602	12	29738998	29882765	143767	loss	QTL_ID=15189	Reproduction_QTL	trait=Calving ease
CNVR618	12	50827189	50889752	62563	loss	QTL_ID=20784	Meat_and_Carcass_QTL	trait=Shear force
CNVR656	13	20965563	21042957	77394	loss	QTL_ID=20268	Meat_and_Carcass_Association	trait=Fat thickness at the 12th rib
CNVR670	13	76745657	76879047	133390	loss	QTL_ID=156687	Milk_QTL	trait=Milk protein yield
CNVR682	14	40453647	40571538	117891	loss	QTL_ID=20703	Meat_and_Carcass_QTL	trait=Subcutaneous fat
CNVR682	14	40453647	40571538	117891	loss	QTL_ID=20704	Meat_and_Carcass_QTL	trait=Subcutaneous fat
CNVR682	14	40453647	40571538	117891	loss	QTL_ID=20705	Meat_and_Carcass_QTL	trait=Subcutaneous fat
CNVR682	14	40453647	40571538	117891	loss	QTL_ID=56461	Production_QTL	trait=Residual feed intake
CNVR886	20	23591728	23886196	294468	loss	QTL_ID=30551	Reproduction_QTL	trait=Calving index
