# Supplementary material for: Genome-wide detection of copy number variations in polled yak using the Illumina BovineHD BeadChip
Source: BMC Genomics. 2019 May 14;20:376. doi: 10.1186/s12864-019-5759-1 (PMC6518677; doi:10.1186/s12864-019-5759-1)
Supplement: Supplementary file 12 — Table S12. Detail information about primers used for CNVRs validation. (XLSX 9 kb) [file 12864_2019_5759_MOESM12_ESM.xlsx]

## Sheet: Sheet1
Table S12 Detail information about primers used for CNVR validation
CNVR.ID	Primer sequences (5'-3')	Amplification length (bp)	Annealing (℃)
CNVR448	AGCCACATACCGGTCAAAGG	151	60
	TGTCTTCATTCCCTCCGTGC
CNVR619	TGGCCTGCTCACAGAACAAA	161	60
	TTGGTGGAAGATGCCGTCTC
CNVR244	CCATGCAGGTTTTCCCAAGC	188	60
	CTGGTGGACCCTTCCCTTTC
CNVR518	AGTCTTGCCCCTTGTCACAG	158	60
	CAGCAGTGCCTCACAAAACC
CNVR757	TTCCTGCCAACCTCAGACAC	196	60
	CACACACAGGACACAGACCA
CNVR1051	GAGGCTGGACAGGAGGTTTC	167	60
	GGTCCTCCATGTTCTGCTGG
CNVR373	AACTAAGCAAGTCCCACGCA	172	60
	TGCCAACCATCCACCTCTTC
CNVR992	AGCCTTCATTCACCTGAGCC	191	60
	CTGCCAGGACGCTCCTTAAA
CNVR339	TCTGATTGTTCCTCAAGAGTTTTCC	175	60
	GGCACTGGAGCAATACATCTTTC
BTF3	AACCAGGAGAAACTCGCCAA	166	60
	TTCGGTGAAATGCCCTCTCG
NOTE: The CNVR339 could not be validated by the qPCR.
